# Supplementary material for: The top-scoring ‘N’ algorithm: a generalized relative expression classification method from small numbers of biomolecules
Source: BMC Bioinformatics. 2012 Sep 11;13:227. doi: 10.1186/1471-2105-13-227 (PMC3663421; doi:10.1186/1471-2105-13-227)
Supplement: Additional file 2 — Raw data for statistical significance testing of cancer results referenced in Figure 4. [file 1471-2105-13-227-S2.xls]

## Sheet: Colon
	N=2	N=3	N=4	N=Dynamic
Iteration1	0.935484	0.806452	0.822581	0.903226
Iteration2	0.903226	0.870968	0.790323	0.870968
Iteration3	0.903226	0.806452	0.725806	0.83871
Iteration4	0.903226	0.806452	0.741935	0.854839
Iteration5	0.887097	0.854839	0.790323	0.903226
Iteration6	0.935484	0.854839	0.854839	0.83871
Iteration7	0.870968	0.887097	0.806452	0.790323
Iteration8	0.887097	0.806452	0.854839	0.83871
Iteration9	0.935484	0.774194	0.854839	0.83871
Iteration10	0.887097	0.870968	0.774194	0.903226
Iteration11	0.903226	0.870968	0.822581	0.822581
Iteration12	0.83871	0.854839	0.806452	0.83871
Iteration13	0.887097	0.822581	0.758065	0.790323
Iteration14	0.887097	0.806452	0.870968	0.870968
Iteration15	0.887097	0.83871	0.83871	0.854839
Iteration16	0.903226	0.887097	0.822581	0.790323
Iteration17	0.854839	0.870968	0.709677	0.870968
Iteration18	0.919355	0.870968	0.790323	0.887097
Iteration19	0.919355	0.822581	0.903226	0.887097
Iteration20	0.822581	0.854839	0.806452	0.854839
Iteration21	0.903226	0.854839	0.887097	0.903226
Iteration22	0.887097	0.887097	0.870968	0.870968
Iteration23	0.919355	0.854839	0.822581	0.822581
Iteration24	0.887097	0.854839	0.822581	0.822581
Iteration25	0.919355	0.870968	0.774194	0.854839
Iteration26	0.887097	0.83871	0.854839	0.903226
Iteration27	0.870968	0.83871	0.83871	0.83871
Iteration28	0.887097	0.83871	0.870968	0.870968
Iteration29	0.83871	0.83871	0.774194	0.854839
Iteration30	0.903226	0.790323	0.870968	0.887097
Iteration31	0.903226	0.854839	0.870968	0.854839
Iteration32	0.903226	0.83871	0.83871	0.774194
Iteration33	0.870968	0.790323	0.903226	0.83871
Iteration34	0.870968	0.870968	0.854839	0.83871
Iteration35	0.919355	0.83871	0.870968	0.870968
Iteration36	0.935484	0.758065	0.758065	0.741935
Iteration37	0.83871	0.741935	0.806452	0.83871
Iteration38	0.903226	0.806452	0.854839	0.83871
Iteration39	0.919355	0.83871	0.774194	0.83871
Iteration40	0.903226	0.822581	0.790323	0.822581
Iteration41	0.854839	0.854839	0.854839	0.854839
Iteration42	0.870968	0.870968	0.870968	0.887097
Iteration43	0.854839	0.774194	0.693548	0.822581
Iteration44	0.903226	0.741935	0.903226	0.870968
Iteration45	0.935484	0.806452	0.854839	0.854839
Iteration46	0.870968	0.83871	0.758065	0.83871
Iteration47	0.83871	0.822581	0.758065	0.854839
Iteration48	0.822581	0.822581	0.741935	0.887097
Iteration49	0.919355	0.758065	0.741935	0.83871
Iteration50	0.903226	0.806452	0.83871	0.790323
Iteration51	0.870968	0.806452	0.758065	0.854839
Iteration52	0.822581	0.887097	0.774194	0.887097
Iteration53	0.903226	0.83871	0.854839	0.822581
Iteration54	0.903226	0.83871	0.741935	0.887097
Iteration55	0.903226	0.822581	0.854839	0.903226
Iteration56	0.790323	0.83871	0.83871	0.870968
Iteration57	0.935484	0.887097	0.854839	0.83871
Iteration58	0.903226	0.887097	0.758065	0.790323
Iteration59	0.935484	0.83871	0.693548	0.887097
Iteration60	0.870968	0.887097	0.758065	0.806452
Iteration61	0.83871	0.758065	0.854839	0.887097
Iteration62	0.903226	0.806452	0.854839	0.83871
Iteration63	0.854839	0.725806	0.790323	0.854839
Iteration64	0.854839	0.870968	0.870968	0.870968
Iteration65	0.935484	0.822581	0.854839	0.822581
Iteration66	0.935484	0.83871	0.741935	0.854839
Iteration67	0.887097	0.887097	0.790323	0.887097
Iteration68	0.903226	0.822581	0.758065	0.790323
Iteration69	0.919355	0.854839	0.83871	0.887097
Iteration70	0.83871	0.854839	0.790323	0.822581
Iteration71	0.887097	0.83871	0.790323	0.887097
Iteration72	0.887097	0.83871	0.774194	0.870968
Iteration73	0.903226	0.870968	0.790323	0.774194
Iteration74	0.806452	0.725806	0.854839	0.806452
Iteration75	0.887097	0.725806	0.870968	0.903226
Iteration76	0.870968	0.806452	0.806452	0.83871
Iteration77	0.935484	0.887097	0.774194	0.83871
Iteration78	0.887097	0.83871	0.822581	0.887097
Iteration79	0.903226	0.83871	0.854839	0.83871
Iteration80	0.887097	0.790323	0.870968	0.854839
Iteration81	0.887097	0.870968	0.741935	0.903226
Iteration82	0.935484	0.758065	0.83871	0.854839
Iteration83	0.903226	0.903226	0.806452	0.903226
Iteration84	0.903226	0.725806	0.822581	0.822581
Iteration85	0.887097	0.83871	0.790323	0.854839
Iteration86	0.919355	0.806452	0.758065	0.806452
Iteration87	0.887097	0.854839	0.790323	0.758065
Iteration88	0.903226	0.854839	0.870968	0.774194
Iteration89	0.903226	0.870968	0.806452	0.790323
Iteration90	0.903226	0.806452	0.774194	0.870968
Iteration91	0.870968	0.854839	0.83871	0.854839
Iteration92	0.854839	0.870968	0.83871	0.854839
Iteration93	0.854839	0.903226	0.854839	0.774194
Iteration94	0.887097	0.854839	0.741935	0.870968
Iteration95	0.83871	0.887097	0.790323	0.758065
Iteration96	0.854839	0.870968	0.854839	0.935484
Iteration97	0.854839	0.83871	0.870968	0.83871
Iteration98	0.854839	0.741935	0.822581	0.903226
Iteration99	0.887097	0.854839	0.774194	0.854839
Iteration100	0.887097	0.854839	0.790323	0.83871
Mean:	0.887581	0.833226	0.812903	0.848226

## Sheet: Leukemia
	N=2	N=3	N=4	N=Dynamic
Iteration1	0.944444	0.902778	0.902778	0.916667
Iteration2	0.972222	0.916667	0.916667	0.875
Iteration3	0.888889	0.958333	0.916667	0.888889
Iteration4	0.972222	0.930556	0.902778	0.958333
Iteration5	0.972222	0.930556	0.902778	0.958333
Iteration6	0.944444	0.916667	0.888889	0.930556
Iteration7	0.944444	0.902778	0.944444	0.916667
Iteration8	0.916667	0.958333	0.944444	0.944444
Iteration9	0.958333	0.972222	0.958333	0.930556
Iteration10	0.958333	0.916667	0.861111	0.930556
Iteration11	0.972222	0.958333	0.902778	0.958333
Iteration12	0.972222	0.902778	0.930556	0.972222
Iteration13	0.916667	0.930556	0.875	0.944444
Iteration14	0.972222	0.944444	0.916667	0.944444
Iteration15	0.958333	0.972222	0.944444	0.944444
Iteration16	0.916667	0.944444	0.930556	0.930556
Iteration17	0.902778	0.944444	0.875	0.930556
Iteration18	0.972222	0.958333	0.930556	0.875
Iteration19	0.972222	0.972222	0.958333	0.916667
Iteration20	0.972222	0.902778	0.916667	0.944444
Iteration21	0.944444	0.861111	0.902778	0.958333
Iteration22	0.888889	0.944444	0.916667	0.930556
Iteration23	0.972222	0.930556	0.930556	0.875
Iteration24	0.916667	0.944444	0.902778	0.916667
Iteration25	0.944444	0.930556	0.875	0.888889
Iteration26	0.944444	0.916667	0.930556	0.916667
Iteration27	0.972222	0.958333	0.888889	0.944444
Iteration28	0.944444	0.930556	0.930556	0.958333
Iteration29	0.944444	0.944444	0.861111	0.930556
Iteration30	0.972222	0.930556	0.875	0.930556
Iteration31	0.972222	0.930556	0.958333	0.916667
Iteration32	0.916667	0.930556	0.861111	0.916667
Iteration33	0.958333	0.958333	0.916667	0.902778
Iteration34	0.930556	0.972222	0.888889	0.944444
Iteration35	0.930556	0.930556	0.916667	0.930556
Iteration36	0.972222	0.958333	0.930556	0.902778
Iteration37	0.930556	0.944444	0.888889	0.930556
Iteration38	0.916667	0.944444	0.861111	0.930556
Iteration39	0.958333	0.930556	0.902778	0.930556
Iteration40	0.958333	0.916667	0.944444	0.958333
Iteration41	0.944444	0.944444	0.875	0.958333
Iteration42	0.972222	0.944444	0.902778	0.916667
Iteration43	0.972222	0.916667	0.902778	0.902778
Iteration44	0.902778	0.958333	0.944444	0.916667
Iteration45	0.958333	0.958333	0.944444	0.930556
Iteration46	0.944444	0.944444	0.930556	0.930556
Iteration47	0.972222	0.972222	0.944444	0.902778
Iteration48	0.930556	0.944444	0.819444	0.944444
Iteration49	0.944444	0.944444	0.930556	0.902778
Iteration50	0.944444	0.888889	0.888889	0.875
Iteration51	0.972222	0.888889	0.916667	0.888889
Iteration52	0.972222	0.930556	0.875	0.930556
Iteration53	0.944444	0.930556	0.902778	0.902778
Iteration54	0.944444	0.916667	0.902778	0.958333
Iteration55	0.972222	0.944444	0.930556	0.902778
Iteration56	0.944444	0.930556	0.944444	0.930556
Iteration57	0.875	0.972222	0.902778	0.888889
Iteration58	0.972222	0.958333	0.875	0.888889
Iteration59	0.972222	0.944444	0.888889	0.888889
Iteration60	0.958333	0.930556	0.888889	0.916667
Iteration61	0.972222	0.944444	0.916667	0.888889
Iteration62	0.902778	0.958333	0.930556	0.958333
Iteration63	0.916667	0.958333	0.888889	0.902778
Iteration64	0.944444	0.972222	0.916667	0.958333
Iteration65	0.972222	0.902778	0.916667	0.930556
Iteration66	0.930556	0.902778	0.944444	0.888889
Iteration67	0.972222	0.958333	0.916667	0.916667
Iteration68	0.888889	0.944444	0.902778	0.930556
Iteration69	0.902778	0.944444	0.930556	0.930556
Iteration70	0.972222	0.958333	0.944444	0.875
Iteration71	0.944444	0.958333	0.930556	0.916667
Iteration72	0.958333	0.916667	0.930556	0.902778
Iteration73	0.972222	0.958333	0.875	0.958333
Iteration74	0.888889	0.944444	0.930556	0.916667
Iteration75	0.972222	0.930556	0.916667	0.930556
Iteration76	0.916667	0.916667	0.916667	0.902778
Iteration77	0.916667	0.958333	0.916667	0.888889
Iteration78	0.944444	0.930556	0.875	0.972222
Iteration79	0.944444	0.930556	0.930556	0.930556
Iteration80	0.916667	0.930556	0.916667	0.902778
Iteration81	0.930556	0.944444	0.875	0.902778
Iteration82	0.944444	0.972222	0.930556	0.930556
Iteration83	0.972222	0.958333	0.861111	0.916667
Iteration84	0.902778	0.902778	0.902778	0.930556
Iteration85	0.972222	0.958333	0.930556	0.916667
Iteration86	0.930556	0.944444	0.902778	0.944444
Iteration87	0.972222	0.972222	0.930556	0.958333
Iteration88	0.972222	0.958333	0.944444	0.902778
Iteration89	0.944444	0.916667	0.888889	0.944444
Iteration90	0.972222	0.958333	0.902778	0.902778
Iteration91	0.902778	0.916667	0.916667	0.944444
Iteration92	0.958333	0.916667	0.930556	0.930556
Iteration93	0.972222	0.916667	0.861111	0.888889
Iteration94	0.930556	0.944444	0.888889	0.930556
Iteration95	0.944444	0.902778	0.916667	0.930556
Iteration96	0.972222	0.944444	0.875	0.930556
Iteration97	0.944444	0.930556	0.902778	0.916667
Iteration98	0.958333	0.930556	0.888889	0.930556
Iteration99	0.916667	0.902778	0.930556	0.930556
Iteration100	0.972222	0.944444	0.958333	0.958333
Mean:	0.946389	0.937639	0.91	0.923472

## Sheet: CNS
	N=2	N=3	N=4	N=Dynamic
Iteration1	0.823529	0.735294	0.676471	0.852941
Iteration2	0.823529	0.764706	0.764706	0.735294
Iteration3	0.794118	0.823529	0.764706	0.764706
Iteration4	0.882353	0.735294	0.764706	0.794118
Iteration5	0.823529	0.764706	0.735294	0.764706
Iteration6	0.852941	0.764706	0.794118	0.735294
Iteration7	0.852941	0.764706	0.764706	0.794118
Iteration8	0.794118	0.764706	0.735294	0.735294
Iteration9	0.882353	0.676471	0.794118	0.823529
Iteration10	0.764706	0.941176	0.647059	0.794118
Iteration11	0.882353	0.794118	0.794118	0.676471
Iteration12	0.852941	0.764706	0.764706	0.852941
Iteration13	0.823529	0.705882	0.735294	0.705882
Iteration14	0.823529	0.852941	0.764706	0.735294
Iteration15	0.735294	0.647059	0.794118	0.852941
Iteration16	0.676471	0.823529	0.676471	0.735294
Iteration17	0.823529	0.794118	0.764706	0.764706
Iteration18	0.852941	0.764706	0.764706	0.705882
Iteration19	0.705882	0.852941	0.882353	0.823529
Iteration20	0.882353	0.882353	0.705882	0.794118
Iteration21	0.823529	0.882353	0.823529	0.794118
Iteration22	0.794118	0.705882	0.735294	0.794118
Iteration23	0.852941	0.794118	0.882353	0.705882
Iteration24	0.852941	0.705882	0.852941	0.823529
Iteration25	0.882353	0.794118	0.676471	0.705882
Iteration26	0.823529	0.823529	0.764706	0.794118
Iteration27	0.882353	0.647059	0.735294	0.735294
Iteration28	0.852941	0.735294	0.764706	0.823529
Iteration29	0.882353	0.823529	0.735294	0.735294
Iteration30	0.911765	0.794118	0.794118	0.764706
Iteration31	0.852941	0.676471	0.823529	0.764706
Iteration32	0.852941	0.676471	0.764706	0.794118
Iteration33	0.823529	0.823529	0.647059	0.852941
Iteration34	0.764706	0.852941	0.676471	0.764706
Iteration35	0.823529	0.852941	0.823529	0.735294
Iteration36	0.764706	0.823529	0.735294	0.823529
Iteration37	0.882353	0.764706	0.735294	0.735294
Iteration38	0.852941	0.705882	0.764706	0.852941
Iteration39	0.735294	0.735294	0.764706	0.764706
Iteration40	0.852941	0.823529	0.794118	0.852941
Iteration41	0.852941	0.823529	0.794118	0.705882
Iteration42	0.852941	0.794118	0.617647	0.705882
Iteration43	0.852941	0.676471	0.676471	0.705882
Iteration44	0.764706	0.794118	0.823529	0.735294
Iteration45	0.794118	0.705882	0.794118	0.735294
Iteration46	0.794118	0.823529	0.764706	0.735294
Iteration47	0.823529	0.852941	0.794118	0.852941
Iteration48	0.794118	0.764706	0.852941	0.823529
Iteration49	0.705882	0.764706	0.823529	0.852941
Iteration50	0.852941	0.705882	0.823529	0.882353
Iteration51	0.794118	0.794118	0.794118	0.764706
Iteration52	0.852941	0.882353	0.764706	0.794118
Iteration53	0.823529	0.823529	0.823529	0.823529
Iteration54	0.882353	0.764706	0.705882	0.764706
Iteration55	0.852941	0.764706	0.823529	0.882353
Iteration56	0.852941	0.823529	0.794118	0.794118
Iteration57	0.676471	0.764706	0.705882	0.823529
Iteration58	0.705882	0.647059	0.794118	0.794118
Iteration59	0.882353	0.794118	0.764706	0.794118
Iteration60	0.794118	0.852941	0.823529	0.764706
Iteration61	0.823529	0.735294	0.647059	0.764706
Iteration62	0.794118	0.676471	0.705882	0.794118
Iteration63	0.882353	0.676471	0.735294	0.735294
Iteration64	0.852941	0.823529	0.823529	0.647059
Iteration65	0.794118	0.764706	0.794118	0.735294
Iteration66	0.764706	0.617647	0.764706	0.705882
Iteration67	0.852941	0.794118	0.764706	0.705882
Iteration68	0.794118	0.852941	0.823529	0.882353
Iteration69	0.882353	0.764706	0.735294	0.764706
Iteration70	0.794118	0.823529	0.764706	0.705882
Iteration71	0.764706	0.735294	0.676471	0.764706
Iteration72	0.705882	0.676471	0.823529	0.823529
Iteration73	0.823529	0.823529	0.705882	0.852941
Iteration74	0.735294	0.705882	0.823529	0.852941
Iteration75	0.852941	0.882353	0.735294	0.852941
Iteration76	0.794118	0.735294	0.735294	0.735294
Iteration77	0.823529	0.705882	0.588235	0.735294
Iteration78	0.852941	0.794118	0.794118	0.823529
Iteration79	0.735294	0.852941	0.705882	0.764706
Iteration80	0.852941	0.705882	0.764706	0.676471
Iteration81	0.852941	0.823529	0.705882	0.823529
Iteration82	0.794118	0.911765	0.823529	0.852941
Iteration83	0.882353	0.735294	0.764706	0.852941
Iteration84	0.794118	0.735294	0.794118	0.852941
Iteration85	0.764706	0.735294	0.735294	0.735294
Iteration86	0.911765	0.794118	0.823529	0.705882
Iteration87	0.764706	0.794118	0.823529	0.735294
Iteration88	0.764706	0.852941	0.823529	0.823529
Iteration89	0.823529	0.823529	0.676471	0.852941
Iteration90	0.823529	0.764706	0.764706	0.647059
Iteration91	0.764706	0.735294	0.647059	0.735294
Iteration92	0.823529	0.823529	0.823529	0.676471
Iteration93	0.882353	0.794118	0.794118	0.735294
Iteration94	0.823529	0.794118	0.882353	0.794118
Iteration95	0.852941	0.735294	0.617647	0.735294
Iteration96	0.852941	0.764706	0.852941	0.735294
Iteration97	0.911765	0.676471	0.735294	0.823529
Iteration98	0.823529	0.794118	0.676471	0.852941
Iteration99	0.852941	0.852941	0.882353	0.794118
Iteration100	0.764706	0.705882	0.735294	0.764706
Mean:	0.820294	0.774706	0.762353	0.776471

## Sheet: DLBCL
	N=2	N=3	N=4	N=Dynamic
Iteration1	0.818182	0.896104	0.792208	0.935065
Iteration2	0.857143	0.909091	0.935065	0.844156
Iteration3	0.883117	0.857143	0.857143	0.922078
Iteration4	0.805195	0.896104	0.896104	0.896104
Iteration5	0.844156	0.87013	0.831169	0.896104
Iteration6	0.87013	0.857143	0.935065	0.922078
Iteration7	0.792208	0.883117	0.922078	0.857143
Iteration8	0.883117	0.922078	0.857143	0.844156
Iteration9	0.805195	0.883117	0.818182	0.857143
Iteration10	0.935065	0.857143	0.87013	0.87013
Iteration11	0.831169	0.883117	0.831169	0.883117
Iteration12	0.844156	0.818182	0.883117	0.844156
Iteration13	0.883117	0.87013	0.831169	0.922078
Iteration14	0.831169	0.883117	0.883117	0.831169
Iteration15	0.883117	0.922078	0.87013	0.896104
Iteration16	0.844156	0.831169	0.87013	0.883117
Iteration17	0.857143	0.831169	0.896104	0.857143
Iteration18	0.883117	0.909091	0.857143	0.896104
Iteration19	0.87013	0.87013	0.883117	0.922078
Iteration20	0.844156	0.883117	0.883117	0.883117
Iteration21	0.948052	0.883117	0.896104	0.883117
Iteration22	0.844156	0.87013	0.831169	0.844156
Iteration23	0.87013	0.831169	0.857143	0.831169
Iteration24	0.857143	0.883117	0.935065	0.922078
Iteration25	0.857143	0.831169	0.87013	0.909091
Iteration26	0.818182	0.857143	0.792208	0.922078
Iteration27	0.87013	0.792208	0.844156	0.922078
Iteration28	0.831169	0.896104	0.87013	0.909091
Iteration29	0.87013	0.74026	0.844156	0.844156
Iteration30	0.87013	0.87013	0.87013	0.857143
Iteration31	0.883117	0.792208	0.909091	0.87013
Iteration32	0.896104	0.818182	0.883117	0.909091
Iteration33	0.883117	0.896104	0.909091	0.883117
Iteration34	0.792208	0.805195	0.87013	0.909091
Iteration35	0.909091	0.87013	0.87013	0.844156
Iteration36	0.805195	0.883117	0.831169	0.87013
Iteration37	0.831169	0.792208	0.805195	0.87013
Iteration38	0.883117	0.818182	0.818182	0.883117
Iteration39	0.857143	0.883117	0.844156	0.922078
Iteration40	0.87013	0.857143	0.805195	0.792208
Iteration41	0.87013	0.87013	0.844156	0.896104
Iteration42	0.857143	0.935065	0.779221	0.87013
Iteration43	0.844156	0.909091	0.87013	0.935065
Iteration44	0.766234	0.922078	0.779221	0.922078
Iteration45	0.896104	0.87013	0.844156	0.883117
Iteration46	0.857143	0.87013	0.844156	0.909091
Iteration47	0.909091	0.896104	0.935065	0.87013
Iteration48	0.805195	0.935065	0.792208	0.935065
Iteration49	0.87013	0.896104	0.857143	0.896104
Iteration50	0.857143	0.857143	0.87013	0.883117
Iteration51	0.818182	0.883117	0.896104	0.857143
Iteration52	0.883117	0.896104	0.883117	0.831169
Iteration53	0.805195	0.883117	0.896104	0.87013
Iteration54	0.857143	0.922078	0.844156	0.896104
Iteration55	0.818182	0.883117	0.857143	0.831169
Iteration56	0.818182	0.857143	0.883117	0.844156
Iteration57	0.87013	0.857143	0.896104	0.818182
Iteration58	0.857143	0.844156	0.935065	0.896104
Iteration59	0.883117	0.909091	0.883117	0.922078
Iteration60	0.857143	0.818182	0.857143	0.896104
Iteration61	0.831169	0.831169	0.857143	0.896104
Iteration62	0.818182	0.792208	0.87013	0.935065
Iteration63	0.883117	0.883117	0.896104	0.909091
Iteration64	0.844156	0.805195	0.844156	0.857143
Iteration65	0.883117	0.909091	0.896104	0.883117
Iteration66	0.883117	0.935065	0.857143	0.909091
Iteration67	0.857143	0.909091	0.831169	0.922078
Iteration68	0.844156	0.909091	0.883117	0.844156
Iteration69	0.831169	0.87013	0.935065	0.935065
Iteration70	0.883117	0.909091	0.844156	0.87013
Iteration71	0.844156	0.883117	0.844156	0.844156
Iteration72	0.857143	0.87013	0.857143	0.896104
Iteration73	0.831169	0.857143	0.857143	0.896104
Iteration74	0.844156	0.87013	0.87013	0.896104
Iteration75	0.896104	0.883117	0.792208	0.909091
Iteration76	0.844156	0.792208	0.896104	0.844156
Iteration77	0.857143	0.87013	0.857143	0.883117
Iteration78	0.857143	0.909091	0.883117	0.896104
Iteration79	0.883117	0.831169	0.857143	0.857143
Iteration80	0.922078	0.792208	0.792208	0.896104
Iteration81	0.883117	0.87013	0.818182	0.935065
Iteration82	0.857143	0.909091	0.935065	0.87013
Iteration83	0.857143	0.792208	0.87013	0.922078
Iteration84	0.818182	0.844156	0.844156	0.922078
Iteration85	0.805195	0.87013	0.896104	0.896104
Iteration86	0.792208	0.896104	0.87013	0.896104
Iteration87	0.87013	0.87013	0.87013	0.883117
Iteration88	0.844156	0.909091	0.805195	0.883117
Iteration89	0.831169	0.935065	0.948052	0.909091
Iteration90	0.87013	0.844156	0.896104	0.818182
Iteration91	0.857143	0.831169	0.779221	0.948052
Iteration92	0.831169	0.935065	0.844156	0.805195
Iteration93	0.818182	0.922078	0.87013	0.844156
Iteration94	0.909091	0.896104	0.844156	0.87013
Iteration95	0.779221	0.896104	0.87013	0.883117
Iteration96	0.805195	0.883117	0.883117	0.922078
Iteration97	0.896104	0.87013	0.805195	0.87013
Iteration98	0.779221	0.857143	0.883117	0.87013
Iteration99	0.896104	0.831169	0.844156	0.896104
Iteration100	0.831169	0.922078	0.883117	0.883117
Mean:	0.853377	0.87013	0.862857	0.884286

## Sheet: Lung
	N=2	N=3	N=4	N=Dynamic
Iteration1	0.961326	0.944751	0.950276	0.961326
Iteration2	0.961326	0.961326	0.955801	0.961326
Iteration3	0.966851	0.977901	0.977901	0.972376
Iteration4	0.966851	0.977901	0.983425	0.972376
Iteration5	0.939227	0.983425	0.977901	0.944751
Iteration6	0.944751	0.972376	0.972376	0.966851
Iteration7	0.955801	0.977901	0.955801	0.961326
Iteration8	0.972376	0.983425	0.961326	0.955801
Iteration9	0.955801	0.955801	0.977901	0.972376
Iteration10	0.961326	0.961326	0.98895	0.961326
Iteration11	0.966851	0.966851	0.955801	0.977901
Iteration12	0.939227	0.977901	0.983425	0.977901
Iteration13	0.944751	0.983425	0.977901	0.961326
Iteration14	0.966851	0.972376	0.977901	0.966851
Iteration15	0.955801	0.983425	0.983425	0.972376
Iteration16	0.961326	0.977901	0.966851	0.972376
Iteration17	0.955801	0.98895	0.977901	0.961326
Iteration18	0.950276	0.966851	0.950276	0.944751
Iteration19	0.961326	0.961326	0.983425	0.950276
Iteration20	0.950276	0.977901	0.955801	0.972376
Iteration21	0.950276	0.977901	0.972376	0.955801
Iteration22	0.961326	0.972376	0.977901	0.944751
Iteration23	0.950276	0.972376	0.961326	0.977901
Iteration24	0.955801	0.972376	0.966851	0.961326
Iteration25	0.950276	0.977901	0.977901	0.972376
Iteration26	0.955801	0.966851	0.972376	0.972376
Iteration27	0.955801	0.961326	0.966851	0.977901
Iteration28	0.966851	0.955801	0.972376	0.972376
Iteration29	0.961326	0.977901	0.961326	0.966851
Iteration30	0.961326	0.961326	0.966851	0.955801
Iteration31	0.950276	0.983425	0.98895	0.966851
Iteration32	0.950276	0.972376	0.966851	0.966851
Iteration33	0.955801	0.955801	0.983425	0.972376
Iteration34	0.977901	0.977901	0.977901	0.972376
Iteration35	0.944751	0.977901	0.972376	0.972376
Iteration36	0.944751	0.972376	0.955801	0.961326
Iteration37	0.950276	0.972376	0.972376	0.955801
Iteration38	0.955801	0.983425	0.966851	0.972376
Iteration39	0.950276	0.977901	0.961326	0.966851
Iteration40	0.966851	0.972376	0.972376	0.972376
Iteration41	0.961326	0.955801	0.966851	0.977901
Iteration42	0.955801	0.966851	0.972376	0.944751
Iteration43	0.966851	0.983425	0.977901	0.972376
Iteration44	0.961326	0.983425	0.966851	0.977901
Iteration45	0.955801	0.961326	0.977901	0.983425
Iteration46	0.944751	0.966851	0.98895	0.961326
Iteration47	0.944751	0.983425	0.977901	0.950276
Iteration48	0.955801	0.983425	0.966851	0.955801
Iteration49	0.944751	0.972376	0.961326	0.950276
Iteration50	0.972376	0.972376	0.950276	0.950276
Iteration51	0.944751	0.972376	0.972376	0.977901
Iteration52	0.966851	0.972376	0.966851	0.955801
Iteration53	0.955801	0.972376	0.966851	0.961326
Iteration54	0.944751	0.961326	0.961326	0.972376
Iteration55	0.939227	0.983425	0.972376	0.955801
Iteration56	0.944751	0.977901	0.972376	0.972376
Iteration57	0.966851	0.966851	0.972376	0.977901
Iteration58	0.955801	0.977901	0.955801	0.950276
Iteration59	0.955801	0.977901	0.977901	0.955801
Iteration60	0.972376	0.955801	0.966851	0.955801
Iteration61	0.961326	0.961326	0.972376	0.950276
Iteration62	0.944751	0.966851	0.961326	0.950276
Iteration63	0.950276	0.972376	0.966851	0.961326
Iteration64	0.961326	0.966851	0.966851	0.955801
Iteration65	0.961326	0.977901	0.966851	0.966851
Iteration66	0.966851	0.955801	0.977901	0.983425
Iteration67	0.939227	0.983425	0.966851	0.977901
Iteration68	0.950276	0.961326	0.972376	0.966851
Iteration69	0.944751	0.966851	0.966851	0.950276
Iteration70	0.961326	0.983425	0.972376	0.983425
Iteration71	0.955801	0.972376	0.961326	0.977901
Iteration72	0.966851	0.983425	0.977901	0.972376
Iteration73	0.961326	0.966851	0.966851	0.977901
Iteration74	0.944751	0.972376	0.966851	0.966851
Iteration75	0.950276	0.977901	0.983425	0.944751
Iteration76	0.950276	0.955801	0.966851	0.972376
Iteration77	0.966851	0.966851	0.955801	0.961326
Iteration78	0.950276	0.955801	0.977901	0.966851
Iteration79	0.944751	0.977901	0.983425	0.966851
Iteration80	0.939227	0.972376	0.98895	0.944751
Iteration81	0.966851	0.966851	0.966851	0.966851
Iteration82	0.966851	0.977901	0.961326	0.944751
Iteration83	0.961326	0.977901	0.977901	0.955801
Iteration84	0.972376	0.972376	0.972376	0.972376
Iteration85	0.961326	0.966851	0.955801	0.966851
Iteration86	0.955801	0.961326	0.950276	0.977901
Iteration87	0.961326	0.977901	0.983425	0.966851
Iteration88	0.955801	0.961326	0.983425	0.966851
Iteration89	0.955801	0.977901	0.972376	0.955801
Iteration90	0.955801	0.955801	0.972376	0.955801
Iteration91	0.966851	0.966851	0.98895	0.972376
Iteration92	0.950276	0.977901	0.972376	0.977901
Iteration93	0.950276	0.972376	0.961326	0.977901
Iteration94	0.966851	0.977901	0.977901	0.972376
Iteration95	0.955801	0.966851	0.966851	0.977901
Iteration96	0.961326	0.977901	0.939227	0.972376
Iteration97	0.961326	0.966851	0.983425	0.961326
Iteration98	0.961326	0.972376	0.977901	0.972376
Iteration99	0.955801	0.961326	0.966851	0.972376
Iteration100	0.933702	0.977901	0.977901	0.977901
Mean:	0.956133	0.971547	0.970497	0.96547

## Sheet: Prostate1
	N=2	N=3	N=4	N=Dynamic
Iteration1	0.882353	0.843137	0.784314	0.823529
Iteration2	0.901961	0.882353	0.813725	0.882353
Iteration3	0.882353	0.862745	0.833333	0.843137
Iteration4	0.862745	0.872549	0.872549	0.843137
Iteration5	0.901961	0.882353	0.823529	0.852941
Iteration6	0.862745	0.852941	0.843137	0.843137
Iteration7	0.882353	0.872549	0.872549	0.882353
Iteration8	0.882353	0.872549	0.803922	0.813725
Iteration9	0.892157	0.872549	0.862745	0.823529
Iteration10	0.892157	0.872549	0.813725	0.852941
Iteration11	0.872549	0.852941	0.843137	0.794118
Iteration12	0.892157	0.852941	0.803922	0.843137
Iteration13	0.872549	0.872549	0.862745	0.852941
Iteration14	0.882353	0.882353	0.852941	0.872549
Iteration15	0.882353	0.862745	0.852941	0.833333
Iteration16	0.882353	0.872549	0.843137	0.862745
Iteration17	0.892157	0.843137	0.843137	0.862745
Iteration18	0.892157	0.882353	0.794118	0.872549
Iteration19	0.882353	0.872549	0.813725	0.862745
Iteration20	0.872549	0.852941	0.862745	0.813725
Iteration21	0.901961	0.852941	0.872549	0.852941
Iteration22	0.901961	0.823529	0.852941	0.852941
Iteration23	0.882353	0.882353	0.823529	0.872549
Iteration24	0.872549	0.833333	0.843137	0.872549
Iteration25	0.862745	0.852941	0.803922	0.872549
Iteration26	0.882353	0.872549	0.872549	0.872549
Iteration27	0.852941	0.833333	0.823529	0.823529
Iteration28	0.882353	0.882353	0.843137	0.872549
Iteration29	0.892157	0.843137	0.784314	0.852941
Iteration30	0.852941	0.833333	0.852941	0.843137
Iteration31	0.862745	0.872549	0.833333	0.823529
Iteration32	0.843137	0.852941	0.852941	0.872549
Iteration33	0.852941	0.803922	0.833333	0.833333
Iteration34	0.882353	0.843137	0.833333	0.882353
Iteration35	0.892157	0.862745	0.872549	0.833333
Iteration36	0.892157	0.813725	0.813725	0.843137
Iteration37	0.872549	0.833333	0.852941	0.843137
Iteration38	0.892157	0.862745	0.882353	0.892157
Iteration39	0.882353	0.852941	0.843137	0.852941
Iteration40	0.892157	0.852941	0.852941	0.833333
Iteration41	0.882353	0.813725	0.892157	0.882353
Iteration42	0.882353	0.852941	0.843137	0.823529
Iteration43	0.882353	0.862745	0.833333	0.872549
Iteration44	0.843137	0.892157	0.862745	0.794118
Iteration45	0.872549	0.852941	0.823529	0.862745
Iteration46	0.882353	0.843137	0.872549	0.833333
Iteration47	0.901961	0.843137	0.852941	0.823529
Iteration48	0.892157	0.843137	0.843137	0.813725
Iteration49	0.882353	0.852941	0.813725	0.843137
Iteration50	0.882353	0.872549	0.852941	0.843137
Iteration51	0.872549	0.843137	0.852941	0.872549
Iteration52	0.862745	0.843137	0.872549	0.843137
Iteration53	0.892157	0.803922	0.803922	0.852941
Iteration54	0.882353	0.852941	0.823529	0.882353
Iteration55	0.872549	0.852941	0.833333	0.833333
Iteration56	0.901961	0.882353	0.833333	0.852941
Iteration57	0.872549	0.852941	0.862745	0.843137
Iteration58	0.882353	0.852941	0.833333	0.862745
Iteration59	0.892157	0.843137	0.872549	0.803922
Iteration60	0.892157	0.852941	0.803922	0.843137
Iteration61	0.892157	0.843137	0.833333	0.843137
Iteration62	0.882353	0.823529	0.843137	0.843137
Iteration63	0.892157	0.872549	0.784314	0.843137
Iteration64	0.892157	0.852941	0.823529	0.843137
Iteration65	0.882353	0.852941	0.872549	0.823529
Iteration66	0.882353	0.833333	0.794118	0.803922
Iteration67	0.843137	0.852941	0.852941	0.823529
Iteration68	0.872549	0.843137	0.843137	0.852941
Iteration69	0.862745	0.862745	0.852941	0.852941
Iteration70	0.862745	0.862745	0.862745	0.843137
Iteration71	0.872549	0.862745	0.862745	0.852941
Iteration72	0.882353	0.892157	0.843137	0.823529
Iteration73	0.892157	0.892157	0.872549	0.852941
Iteration74	0.882353	0.892157	0.813725	0.862745
Iteration75	0.872549	0.843137	0.843137	0.823529
Iteration76	0.872549	0.813725	0.833333	0.862745
Iteration77	0.892157	0.872549	0.862745	0.852941
Iteration78	0.852941	0.862745	0.823529	0.803922
Iteration79	0.872549	0.872549	0.833333	0.823529
Iteration80	0.882353	0.872549	0.803922	0.862745
Iteration81	0.901961	0.813725	0.833333	0.843137
Iteration82	0.892157	0.862745	0.852941	0.862745
Iteration83	0.872549	0.892157	0.823529	0.892157
Iteration84	0.882353	0.862745	0.862745	0.833333
Iteration85	0.892157	0.862745	0.833333	0.872549
Iteration86	0.843137	0.872549	0.843137	0.872549
Iteration87	0.882353	0.823529	0.843137	0.852941
Iteration88	0.882353	0.892157	0.862745	0.823529
Iteration89	0.872549	0.872549	0.852941	0.872549
Iteration90	0.843137	0.862745	0.862745	0.833333
Iteration91	0.823529	0.843137	0.823529	0.813725
Iteration92	0.872549	0.882353	0.813725	0.852941
Iteration93	0.882353	0.803922	0.833333	0.843137
Iteration94	0.901961	0.813725	0.823529	0.823529
Iteration95	0.901961	0.882353	0.852941	0.852941
Iteration96	0.882353	0.852941	0.882353	0.882353
Iteration97	0.882353	0.862745	0.862745	0.852941
Iteration98	0.882353	0.852941	0.862745	0.852941
Iteration99	0.892157	0.852941	0.852941	0.803922
Iteration100	0.882353	0.813725	0.852941	0.823529
Mean:	0.87951	0.855588	0.841078	0.846667

## Sheet: Prostate2
	N=2	N=3	N=4	N=Dynamic
Iteration1	0.704545	0.693182	0.75	0.704545
Iteration2	0.75	0.727273	0.681818	0.727273
Iteration3	0.727273	0.795455	0.693182	0.715909
Iteration4	0.738636	0.715909	0.647727	0.738636
Iteration5	0.761364	0.727273	0.75	0.738636
Iteration6	0.738636	0.75	0.761364	0.670455
Iteration7	0.738636	0.715909	0.715909	0.681818
Iteration8	0.715909	0.681818	0.715909	0.738636
Iteration9	0.715909	0.659091	0.715909	0.75
Iteration10	0.784091	0.772727	0.693182	0.738636
Iteration11	0.704545	0.806818	0.761364	0.715909
Iteration12	0.715909	0.818182	0.693182	0.761364
Iteration13	0.75	0.75	0.738636	0.715909
Iteration14	0.761364	0.795455	0.715909	0.738636
Iteration15	0.693182	0.636364	0.613636	0.75
Iteration16	0.704545	0.75	0.75	0.75
Iteration17	0.704545	0.727273	0.670455	0.772727
Iteration18	0.715909	0.659091	0.738636	0.715909
Iteration19	0.647727	0.738636	0.738636	0.727273
Iteration20	0.670455	0.704545	0.784091	0.659091
Iteration21	0.772727	0.704545	0.693182	0.681818
Iteration22	0.727273	0.704545	0.75	0.715909
Iteration23	0.636364	0.738636	0.670455	0.693182
Iteration24	0.715909	0.772727	0.670455	0.75
Iteration25	0.704545	0.715909	0.75	0.75
Iteration26	0.727273	0.727273	0.715909	0.670455
Iteration27	0.727273	0.715909	0.704545	0.761364
Iteration28	0.670455	0.727273	0.693182	0.715909
Iteration29	0.715909	0.715909	0.715909	0.727273
Iteration30	0.693182	0.647727	0.727273	0.715909
Iteration31	0.75	0.693182	0.738636	0.670455
Iteration32	0.727273	0.715909	0.738636	0.681818
Iteration33	0.727273	0.727273	0.647727	0.681818
Iteration34	0.738636	0.761364	0.704545	0.727273
Iteration35	0.715909	0.704545	0.704545	0.659091
Iteration36	0.704545	0.647727	0.715909	0.613636
Iteration37	0.75	0.727273	0.715909	0.715909
Iteration38	0.704545	0.659091	0.727273	0.784091
Iteration39	0.647727	0.738636	0.704545	0.704545
Iteration40	0.75	0.738636	0.670455	0.761364
Iteration41	0.727273	0.784091	0.704545	0.681818
Iteration42	0.704545	0.738636	0.670455	0.647727
Iteration43	0.738636	0.772727	0.761364	0.75
Iteration44	0.715909	0.727273	0.715909	0.727273
Iteration45	0.681818	0.738636	0.715909	0.738636
Iteration46	0.670455	0.670455	0.715909	0.738636
Iteration47	0.659091	0.772727	0.738636	0.738636
Iteration48	0.772727	0.670455	0.75	0.75
Iteration49	0.761364	0.75	0.727273	0.727273
Iteration50	0.738636	0.715909	0.704545	0.761364
Iteration51	0.693182	0.704545	0.715909	0.715909
Iteration52	0.715909	0.738636	0.681818	0.715909
Iteration53	0.681818	0.761364	0.693182	0.75
Iteration54	0.715909	0.75	0.636364	0.738636
Iteration55	0.704545	0.761364	0.727273	0.738636
Iteration56	0.681818	0.784091	0.738636	0.681818
Iteration57	0.727273	0.715909	0.715909	0.727273
Iteration58	0.75	0.795455	0.681818	0.715909
Iteration59	0.727273	0.75	0.727273	0.727273
Iteration60	0.727273	0.670455	0.772727	0.659091
Iteration61	0.704545	0.727273	0.727273	0.795455
Iteration62	0.75	0.727273	0.727273	0.738636
Iteration63	0.681818	0.704545	0.681818	0.693182
Iteration64	0.761364	0.727273	0.715909	0.704545
Iteration65	0.75	0.715909	0.693182	0.715909
Iteration66	0.693182	0.636364	0.659091	0.738636
Iteration67	0.727273	0.715909	0.704545	0.761364
Iteration68	0.670455	0.693182	0.693182	0.727273
Iteration69	0.681818	0.738636	0.761364	0.670455
Iteration70	0.704545	0.693182	0.693182	0.727273
Iteration71	0.738636	0.761364	0.727273	0.715909
Iteration72	0.715909	0.738636	0.681818	0.670455
Iteration73	0.704545	0.681818	0.704545	0.659091
Iteration74	0.704545	0.795455	0.636364	0.75
Iteration75	0.715909	0.659091	0.715909	0.727273
Iteration76	0.659091	0.75	0.681818	0.693182
Iteration77	0.704545	0.704545	0.693182	0.727273
Iteration78	0.681818	0.659091	0.659091	0.715909
Iteration79	0.681818	0.693182	0.75	0.761364
Iteration80	0.693182	0.693182	0.681818	0.704545
Iteration81	0.727273	0.75	0.761364	0.738636
Iteration82	0.670455	0.659091	0.738636	0.715909
Iteration83	0.715909	0.75	0.636364	0.670455
Iteration84	0.693182	0.693182	0.681818	0.738636
Iteration85	0.715909	0.670455	0.670455	0.636364
Iteration86	0.715909	0.681818	0.715909	0.670455
Iteration87	0.681818	0.704545	0.727273	0.681818
Iteration88	0.625	0.727273	0.681818	0.75
Iteration89	0.693182	0.772727	0.704545	0.681818
Iteration90	0.681818	0.761364	0.761364	0.636364
Iteration91	0.761364	0.75	0.704545	0.704545
Iteration92	0.681818	0.625	0.727273	0.647727
Iteration93	0.693182	0.670455	0.715909	0.727273
Iteration94	0.704545	0.693182	0.715909	0.681818
Iteration95	0.761364	0.784091	0.704545	0.715909
Iteration96	0.727273	0.715909	0.693182	0.715909
Iteration97	0.693182	0.761364	0.738636	0.75
Iteration98	0.681818	0.647727	0.693182	0.659091
Iteration99	0.75	0.715909	0.704545	0.704545
Iteration100	0.727273	0.738636	0.761364	0.75
Mean:	0.712727	0.721705	0.710114	0.715

## Sheet: Prostate3
	N=2	N=3	N=4	N=Dynamic
Iteration1	0.941176	0.852941	0.882353	0.941176
Iteration2	0.852941	0.911765	0.852941	0.911765
Iteration3	0.941176	0.941176	0.882353	0.941176
Iteration4	0.882353	0.911765	0.794118	0.882353
Iteration5	0.970588	0.852941	0.882353	0.941176
Iteration6	0.882353	0.941176	0.823529	0.882353
Iteration7	0.941176	0.941176	0.911765	0.941176
Iteration8	0.852941	0.941176	0.882353	0.911765
Iteration9	0.911765	0.764706	0.852941	0.941176
Iteration10	0.882353	0.882353	0.823529	0.882353
Iteration11	0.970588	0.852941	0.882353	0.882353
Iteration12	0.911765	0.794118	0.823529	0.970588
Iteration13	0.911765	0.823529	0.911765	0.941176
Iteration14	0.941176	0.882353	0.911765	0.941176
Iteration15	0.911765	0.941176	0.882353	0.852941
Iteration16	0.882353	0.911765	0.882353	0.970588
Iteration17	0.852941	0.882353	0.911765	0.911765
Iteration18	0.970588	0.882353	0.852941	0.882353
Iteration19	0.852941	0.911765	0.882353	0.882353
Iteration20	0.882353	0.911765	0.882353	0.970588
Iteration21	0.970588	0.970588	0.823529	0.970588
Iteration22	0.941176	0.764706	0.882353	0.941176
Iteration23	0.941176	0.852941	0.823529	0.882353
Iteration24	0.941176	0.941176	0.882353	0.941176
Iteration25	0.941176	0.823529	0.882353	0.970588
Iteration26	0.852941	0.852941	0.911765	0.911765
Iteration27	0.911765	0.882353	0.823529	0.941176
Iteration28	0.941176	0.823529	0.882353	0.941176
Iteration29	0.882353	0.911765	0.941176	0.941176
Iteration30	0.852941	0.911765	0.882353	0.941176
Iteration31	0.911765	0.970588	0.823529	0.970588
Iteration32	0.823529	0.911765	0.941176	0.852941
Iteration33	0.941176	0.941176	0.911765	0.970588
Iteration34	0.911765	0.911765	0.911765	0.970588
Iteration35	0.882353	0.911765	0.852941	0.970588
Iteration36	0.911765	0.823529	0.882353	0.941176
Iteration37	0.970588	0.941176	0.911765	0.911765
Iteration38	0.911765	0.852941	0.794118	0.941176
Iteration39	0.911765	0.941176	0.882353	0.882353
Iteration40	0.911765	0.882353	0.911765	0.911765
Iteration41	0.911765	0.823529	0.794118	0.911765
Iteration42	0.911765	0.941176	0.882353	0.970588
Iteration43	0.941176	0.911765	0.882353	0.911765
Iteration44	0.941176	0.882353	0.882353	0.911765
Iteration45	0.911765	0.911765	0.882353	0.882353
Iteration46	0.941176	0.852941	0.852941	0.970588
Iteration47	0.911765	0.970588	0.911765	0.970588
Iteration48	0.941176	0.823529	0.823529	0.941176
Iteration49	0.911765	0.941176	0.823529	0.941176
Iteration50	0.941176	0.941176	0.852941	0.882353
Iteration51	0.882353	0.882353	0.941176	0.882353
Iteration52	0.941176	0.882353	0.882353	0.970588
Iteration53	0.941176	0.882353	0.911765	0.941176
Iteration54	0.911765	0.911765	0.941176	0.941176
Iteration55	1	0.882353	0.911765	0.941176
Iteration56	0.852941	0.882353	0.882353	0.911765
Iteration57	0.882353	0.911765	0.852941	0.882353
Iteration58	0.882353	0.941176	0.852941	0.941176
Iteration59	0.911765	0.882353	0.882353	0.970588
Iteration60	0.852941	0.882353	0.852941	0.882353
Iteration61	0.941176	0.911765	0.823529	0.911765
Iteration62	0.911765	0.882353	0.882353	0.911765
Iteration63	0.852941	0.911765	0.911765	0.882353
Iteration64	0.941176	0.970588	0.852941	0.911765
Iteration65	0.794118	0.882353	0.941176	0.941176
Iteration66	0.970588	0.882353	0.911765	0.911765
Iteration67	0.941176	0.911765	0.941176	0.852941
Iteration68	0.882353	0.882353	0.882353	0.911765
Iteration69	0.970588	0.941176	0.852941	0.911765
Iteration70	0.794118	0.970588	0.823529	0.941176
Iteration71	0.941176	0.941176	0.911765	0.941176
Iteration72	0.882353	0.911765	0.852941	0.882353
Iteration73	0.911765	0.941176	0.970588	0.911765
Iteration74	0.911765	0.941176	0.882353	0.941176
Iteration75	0.941176	0.852941	0.882353	0.941176
Iteration76	0.941176	0.823529	0.882353	0.823529
Iteration77	0.941176	0.852941	0.852941	0.882353
Iteration78	0.823529	0.941176	0.911765	0.941176
Iteration79	0.941176	0.941176	0.823529	0.911765
Iteration80	0.911765	0.823529	0.911765	0.882353
Iteration81	0.941176	0.882353	0.882353	0.911765
Iteration82	0.911765	0.941176	0.852941	0.911765
Iteration83	0.852941	0.794118	0.941176	0.911765
Iteration84	0.852941	0.882353	0.941176	0.941176
Iteration85	0.941176	0.852941	0.823529	0.941176
Iteration86	0.794118	0.823529	0.852941	0.911765
Iteration87	0.911765	0.882353	0.882353	0.911765
Iteration88	0.941176	0.852941	0.882353	0.911765
Iteration89	0.882353	0.970588	0.882353	0.911765
Iteration90	0.911765	0.852941	0.882353	0.911765
Iteration91	0.941176	0.911765	0.882353	0.970588
Iteration92	0.941176	0.911765	0.852941	0.941176
Iteration93	0.970588	0.941176	0.911765	0.941176
Iteration94	0.911765	0.911765	0.911765	0.882353
Iteration95	0.882353	0.852941	0.911765	0.941176
Iteration96	0.852941	0.911765	0.911765	0.970588
Iteration97	0.911765	0.941176	0.852941	0.911765
Iteration98	0.941176	0.852941	0.852941	0.941176
Iteration99	0.911765	0.970588	0.941176	0.882353
Iteration100	0.941176	0.882353	0.911765	0.911765
Mean:	0.910294	0.894412	0.879412	0.922647

## Sheet: GCM
	N=2	N=3	N=4	N=Dynamic
Iteration1	0.742857	0.75	0.703571	0.746429
Iteration2	0.782143	0.725	0.735714	0.728571
Iteration3	0.753571	0.757143	0.746429	0.739286
Iteration4	0.696429	0.764286	0.714286	0.732143
Iteration5	0.714286	0.75	0.742857	0.767857
Iteration6	0.739286	0.746429	0.760714	0.782143
Iteration7	0.753571	0.778571	0.75	0.764286
Iteration8	0.742857	0.728571	0.760714	0.742857
Iteration9	0.767857	0.775	0.725	0.753571
Iteration10	0.753571	0.746429	0.742857	0.767857
Iteration11	0.782143	0.771429	0.75	0.728571
Iteration12	0.785714	0.778571	0.732143	0.735714
Iteration13	0.757143	0.742857	0.746429	0.757143
Iteration14	0.707143	0.710714	0.757143	0.757143
Iteration15	0.753571	0.703571	0.75	0.764286
Iteration16	0.728571	0.753571	0.728571	0.764286
Iteration17	0.728571	0.753571	0.75	0.764286
Iteration18	0.742857	0.764286	0.732143	0.753571
Iteration19	0.714286	0.753571	0.757143	0.742857
Iteration20	0.753571	0.760714	0.739286	0.746429
Iteration21	0.757143	0.717857	0.760714	0.732143
Iteration22	0.717857	0.764286	0.746429	0.742857
Iteration23	0.753571	0.75	0.739286	0.767857
Iteration24	0.771429	0.735714	0.746429	0.728571
Iteration25	0.767857	0.753571	0.757143	0.746429
Iteration26	0.728571	0.75	0.739286	0.732143
Iteration27	0.753571	0.785714	0.735714	0.753571
Iteration28	0.725	0.757143	0.710714	0.739286
Iteration29	0.746429	0.757143	0.742857	0.721429
Iteration30	0.714286	0.739286	0.757143	0.757143
Iteration31	0.760714	0.764286	0.735714	0.775
Iteration32	0.753571	0.7	0.775	0.742857
Iteration33	0.757143	0.721429	0.735714	0.753571
Iteration34	0.75	0.746429	0.753571	0.728571
Iteration35	0.735714	0.742857	0.746429	0.728571
Iteration36	0.760714	0.739286	0.739286	0.735714
Iteration37	0.739286	0.778571	0.721429	0.753571
Iteration38	0.75	0.725	0.746429	0.764286
Iteration39	0.714286	0.757143	0.760714	0.735714
Iteration40	0.735714	0.753571	0.75	0.760714
Iteration41	0.753571	0.757143	0.721429	0.746429
Iteration42	0.735714	0.721429	0.75	0.785714
Iteration43	0.775	0.710714	0.753571	0.739286
Iteration44	0.746429	0.735714	0.739286	0.771429
Iteration45	0.764286	0.760714	0.739286	0.764286
Iteration46	0.721429	0.717857	0.735714	0.739286
Iteration47	0.757143	0.757143	0.753571	0.753571
Iteration48	0.746429	0.760714	0.707143	0.746429
Iteration49	0.753571	0.767857	0.760714	0.767857
Iteration50	0.717857	0.764286	0.721429	0.753571
Iteration51	0.767857	0.735714	0.732143	0.746429
Iteration52	0.75	0.675	0.746429	0.732143
Iteration53	0.760714	0.75	0.714286	0.725
Iteration54	0.728571	0.725	0.771429	0.735714
Iteration55	0.753571	0.728571	0.735714	0.760714
Iteration56	0.742857	0.742857	0.714286	0.757143
Iteration57	0.771429	0.760714	0.742857	0.732143
Iteration58	0.742857	0.757143	0.753571	0.732143
Iteration59	0.764286	0.767857	0.707143	0.767857
Iteration60	0.742857	0.732143	0.696429	0.739286
Iteration61	0.771429	0.746429	0.75	0.753571
Iteration62	0.746429	0.757143	0.739286	0.742857
Iteration63	0.760714	0.728571	0.732143	0.775
Iteration64	0.764286	0.735714	0.760714	0.753571
Iteration65	0.75	0.742857	0.75	0.753571
Iteration66	0.739286	0.739286	0.767857	0.742857
Iteration67	0.732143	0.778571	0.746429	0.753571
Iteration68	0.746429	0.735714	0.757143	0.746429
Iteration69	0.764286	0.764286	0.753571	0.764286
Iteration70	0.75	0.703571	0.664286	0.760714
Iteration71	0.757143	0.746429	0.753571	0.732143
Iteration72	0.746429	0.725	0.725	0.771429
Iteration73	0.753571	0.753571	0.753571	0.732143
Iteration74	0.753571	0.732143	0.728571	0.689286
Iteration75	0.742857	0.753571	0.721429	0.696429
Iteration76	0.735714	0.728571	0.775	0.757143
Iteration77	0.75	0.767857	0.732143	0.725
Iteration78	0.742857	0.742857	0.742857	0.767857
Iteration79	0.703571	0.739286	0.746429	0.789286
Iteration80	0.721429	0.728571	0.710714	0.742857
Iteration81	0.75	0.728571	0.75	0.778571
Iteration82	0.742857	0.746429	0.764286	0.775
Iteration83	0.767857	0.746429	0.707143	0.753571
Iteration84	0.725	0.725	0.764286	0.753571
Iteration85	0.782143	0.692857	0.760714	0.760714
Iteration86	0.792857	0.725	0.735714	0.75
Iteration87	0.757143	0.682143	0.753571	0.746429
Iteration88	0.764286	0.760714	0.742857	0.75
Iteration89	0.792857	0.725	0.767857	0.714286
Iteration90	0.75	0.760714	0.760714	0.732143
Iteration91	0.757143	0.753571	0.696429	0.742857
Iteration92	0.739286	0.746429	0.767857	0.728571
Iteration93	0.775	0.735714	0.721429	0.757143
Iteration94	0.753571	0.725	0.746429	0.767857
Iteration95	0.721429	0.746429	0.746429	0.696429
Iteration96	0.746429	0.714286	0.703571	0.739286
Iteration97	0.775	0.671429	0.764286	0.767857
Iteration98	0.767857	0.785714	0.75	0.760714
Iteration99	0.689286	0.760714	0.728571	0.760714
Iteration100	0.757143	0.728571	0.757143	0.732143
Mean:	0.748286	0.742929	0.741214	0.748536
