# Supplementary material for: The top-scoring ‘N’ algorithm: a generalized relative expression classification method from small numbers of biomolecules
Source: BMC Bioinformatics. 2012 Sep 11;13:227. doi: 10.1186/1471-2105-13-227 (PMC3663421; doi:10.1186/1471-2105-13-227)
Supplement: Additional file 3 — Raw data for cross validation and test set MCC scores and ΔMCC scores for all MAQC-II participants and TSN, referenced in Figures 5 and 6. [file 1471-2105-13-227-S3.xls]

## Sheet: MAQC-II Data
ModelSerialNo	UniqueModelID	ModelRankOrder	BestModel	OrganizationCode	DatasetCode	EndpointCode	ExcelColumnHeader	CV_MCC	CV_Accuracy	CV_Sensitivity	CV_Specificity	CV_AUC	CV_RMSE	CV_MeanSeSp	Val_MCC	Val_Accuracy	Val_Sensitivity	Val_Specificity	Val_AUC	Val_RMSE	Val_MeanSeSp	TP	TN	FP	FN	CV/Val MCC Difference		PortionOfSamplesPredicted	IsPredictionBinary	UniqueModelID	MAQC-IICandidateModel	AdditionalInformation
1	CAS_Hamner_A_1	1	Y	CAS	Hamner	A	Class_LT_NLT	0.645334	0.80117	0.871429	0.823559	0.789474		0.847494	-0.142749	0.397727	0.5	0.35	0.425	0.776062	0.425	14	21	39	14	0.788084		1	1	CAS_Hamner_A_1
2	CAS_Iconix_B_1	1	Y	CAS	Iconix	B	Class	0.653913	0.845558	0.835775	0.857355	0.88255		0.846565	-0.0274509	0.606965	0.210526	0.763889	0.487208	0.626925	0.487208	12	110	34	45	0.681364		1	1	CAS_Iconix_B_1
3	CAS_NIEHS_C_1	1	Y	CAS	NIEHS	C	Class	0.786133	0.899821	0.910691	0.898184	0.91174		0.904438	0.59479	0.803922	0.794872	0.809524	0.802198	0.442807	0.802198	62	102	24	16	0.191343		1	1	CAS_NIEHS_C_1
4	CAS_BR_D_1	1	Y	CAS	BR	D	pCR	0.867739	0.939103	0.950463	0.938604	0.964597		0.944533	0.336123	0.75	0.666667	0.764706	0.715686	0.5	0.715686	10	65	20	5	0.531616		1	1	CAS_BR_D_1
6	CAS_BR_E_1	1	Y	CAS	BR	E	erpos	0.869948	0.938461	0.9496	0.9231			0.93635	0.543549	0.75	0.655738	0.897436	0.776587	0.5	0.776587	40	35	4	21	0.3264		1	1	CAS_BR_E_1
8	CAS_MM_F_1	1	Y	CAS	MM	F	OS_MO	0.0898253	0.586875	0.38479	0.703672	0.578029		0.544231	-0.14156	0.556075	0.185185	0.609626	0.397405	0.666277	0.397405	5	114	73	22	0.231385		1	1	CAS_MM_F_1
9	CAS_MM_G_1	1	Y	CAS	MM	G	EFS_MO	0.301935	0.684375	0.519069	0.779322	0.663732		0.649196	-0.0298038	0.406542	0.588235	0.372222	0.480229	0.770362	0.480229	20	67	113	14	0.331738		1	1	CAS_MM_G_1
10	CAS_MM_H_1	1	Y	CAS	MM	H	CPS1	0.843755	0.919792	0.967129	0.871999	0.970966		0.919564	0.830019	0.915888	0.885714	0.972973	0.929344	0.290021	0.929344	124	72	2	16	0.0137353		1	1	CAS_MM_H_1
								0.632323							0.245365											0.386958
1	CBC_Hamner_A_1	1	Y	CBC	Hamner	A	Class_LT_NLT	0.891	0.946	0.944	0.947			0.9455	0.110082	0.579545	0.5	0.616667	0.560714	0.638446	0.558333	14	37	23	14	0.780918		1	0	CBC_Hamner_A_1
3	CBC_Iconix_B_1	1	Y	CBC	Iconix	B	Class	0.85	0.932	0.853	0.974			0.9135	0.118424	0.686567	0.22807	0.868056	0.565302	0.536805	0.548063	13	125	19	44	0.731576		1	0	CBC_Iconix_B_1
5	CBC_NIEHS_C_1	1	Y	CBC	NIEHS	C	Class	0.828	0.919	0.861	0.953			0.907	0.834929	0.921569	0.910256	0.928571	0.929894	0.273413	0.919414	71	117	9	7	-0.00692905		1	0	CBC_NIEHS_C_1
7	CBC_BR_D_1	1	Y	CBC	BR	D	pCR	0.536	0.825	0.557	0.923			0.74	0.323961	0.74	0.666667	0.752941	0.701176	0.503587	0.709804	10	64	21	5	0.212039		1	0	CBC_BR_D_1
9	CBC_BR_E_1	1	Y	CBC	BR	E	erpos	0.913	0.958	0.984	0.916			0.95	0.736847	0.87	0.852459	0.897436	0.891761	0.347131	0.874947	52	35	4	9	0.176153		1	0	CBC_BR_E_1
11	CBC_MM_F_1	1	Y	CBC	MM	F	OS_MO	0.533	0.871	0.652	0.911			0.7815	0.246598	0.878505	0.148148	0.983957	0.555258	0.340972	0.566053	4	184	3	23	0.286402		1	0	CBC_MM_F_1
13	CBC_MM_G_1	1	Y	CBC	MM	G	EFS_MO	0.435	0.807	0.412	0.94			0.676	0.17621	0.785047	0.294118	0.877778	0.598448	0.436586	0.585948	10	158	22	24	0.25879		1	0	CBC_MM_G_1
15	CBC_MM_H_1	1	Y	CBC	MM	H	CPS1	0.81	0.901	0.883	0.93			0.9065	0.846943	0.929907	0.935714	0.918919	0.959025	0.237589	0.927317	131	68	6	9	-0.0369426		1	0	CBC_MM_H_1
								0.7245							0.424249											0.300251
1	Cornell_Hamner_A_1	1	Y	Cornell	Hamner	A	Class_LT_NLT	0.61	0.77	0.97	0.66	0.89		0.815	-0.0622766	0.647727	0.0357143	0.933333	0.661905	0.593526	0.484524	1	56	4	27	0.672277		1	0	Cornell_Hamner_A_1		IOLKT	1	1.42	baseline-global-svm-weights	0.81	4	0.59	SVM-Weights	ModelId	Rank	CombinedPerformance	Label	binary-AUC	RMSE	RMSE_StdDev	FeatureSelectionMethod
60	Cornell_Iconix_B_1	1	Y	Cornell	Iconix	B	Class	0.59	0.77	0.95	0.68	0.89		0.815	0.271118	0.721393	0.403509	0.847222	0.64827	0.527832	0.625365	23	122	22	34	0.318882		1	0	Cornell_Iconix_B_1		QKWFV	1	1.43	tune-iterative-svm-weights	0.81	3000.08	6017.81	RFE
119	Cornell_NIEHS_C_1	1	Y	Cornell	NIEHS	C	Class	0.7	0.84	0.94	0.78	0.93		0.86	0.78156	0.897059	0.858974	0.920635	0.949328	0.320844	0.889805	67	116	10	11	-0.08156		1	0	Cornell_NIEHS_C_1		OFVVO	1	1.6	tune-foldchange-iterative-svm-weights-1.5-400	0.86	14.93	1.88	RFE
178	Cornell_BR_D_1	1	Y	Cornell	BR	D	pCR	0.38	0.66	0.84	0.6	0.74		0.72	0	0.15	1	0	0.494118	0.921954	0.5	15	0	85	0	0.38		1	0	Cornell_BR_D_1		EAEXP	1	1.06	genelists-NuttGBM-genetic-algorithm	0.72	1.18	0.14	Genelists
315	Cornell_BR_E_1	1	Y	Cornell	BR	E	erpos	0.73	0.87	0.97	0.72	0.94		0.845	0.466224	0.75	0.934426	0.461538	0.857083	0.5	0.697982	57	18	21	4	0.263776		1	0	Cornell_BR_E_1		MBHGB	1	1.6	tuneC-global-svm-weights	0.84	36.51	8.34	SVM-Weights
443	Cornell_MM_F_1	1	Y	Cornell	MM	F	OS_MO	0.23	0.71	0.55	0.74	0.64		0.645	0.0514711	0.864486	0.037037	0.983957	0.689642	0.368122	0.510497	1	184	3	26	0.178529		1	0	Cornell_MM_F_1		MENAJ	1	0.83	genelists-NuttGBM-svmglobal	0.64	0.92	0.05	Genelists
466	Cornell_MM_G_1	1	Y	Cornell	MM	G	EFS_MO	0.25	0.62	0.68	0.6	0.67		0.64	0.203214	0.827103	0.205882	0.944444	0.605229	0.415809	0.575163	7	170	10	27	0.0467856		1	0	Cornell_MM_G_1	Backup	LJPCK	1	0.87	genelists-POMEROY-2-svmglobal	0.64	1.28	0.07	Genelists
489	Cornell_MM_H_1	1	Y	Cornell	MM	H	CPS1	0.56	0.77	0.97	0.51	0.91		0.74	0.70738	0.836449	0.757143	0.986486	0.949903	0.404415	0.871815	106	73	1	34	-0.14738		1	0	Cornell_MM_H_1		AYLUV	1	1.44	baseline-global-svm-weights	0.74	5.21	0.69	SVM-Weights
								0.50625							0.302336											0.203914
1	FBK_Hamner_A_0	1	Y	FBK	Hamner	A	Class_LT_NLT	0.623	0.807	0.743	0.88	0.712		0.8115	0.295084	0.681818	0.571429	0.733333	0.652381	0.564076	0.652381	16	44	16	12	0.327916		1	1	FBK_Hamner_A_0		prenormalized data used	ONERFE	I-RELIEF	LINEAR SVM	SummaryNormalizationInfo	FeatureRankingInfo	FeatureWeightingInfo	ClassificationAlgorithmInfo
4	FBK_Iconix_B_0	1	Y	FBK	Iconix	B	Class	0.699	0.864	0.736	0.927	0.924		0.8315	0.429158	0.78607	0.45614	0.916667	0.686404	0.462526	0.686404	26	132	12	31	0.269842		1	1	FBK_Iconix_B_0	Candidate	prenormalized data used	ONERFE	I-RELIEF	LINEAR SVM
7	FBK_NIEHS_C_1	1	Y	FBK	NIEHS	C	Class	1	1	1	1	1		1	0.444977	0.642157	0.974359	0.436508	0.705433	0.5982	0.705433	76	55	71	2	0.555023		1	1	FBK_NIEHS_C_1		prenormalized data used	ERFE	SRDA	SRDA
9	FBK_BR_D_0	1	Y	FBK	BR	D	pCR	0.472	0.781	0.671	0.819	0.864		0.745	0.35312	0.7	0.8	0.682353	0.741176	0.547723	0.741176	12	58	27	3	0.11888		1	1	FBK_BR_D_0		prenormalized data used	RFE	SRDA	SRDA
12	FBK_BR_E_0	1	Y	FBK	BR	E	erpos	0.906	0.955	0.979	0.916	0.98		0.9475	0.728193	0.87	0.885246	0.846154	0.8657	0.360555	0.8657	54	33	6	7	0.177807		1	1	FBK_BR_E_0		prenormalized data used	ONERFE	I-RELIEF	LINEAR SVM
14	FBK_MM_F_0	1	Y	FBK	MM	F	OS_MO	0.58	0.898	0.563	0.957	0.919		0.76	0.221746	0.836449	0.296296	0.914439	0.605367	0.404415	0.605367	8	171	16	19	0.358254		1	1	FBK_MM_F_0		prenormalized data used	ERFE	SRDA	SRDA
17	FBK_MM_G_0	1	Y	FBK	MM	G	EFS_MO	0.597	0.853	0.648	0.92	0.896		0.784	0.293266	0.817757	0.382353	0.9	0.641176	0.426899	0.641176	13	162	18	21	0.303734		1	1	FBK_MM_G_0		prenormalized data used	ERFE	SRDA	SRDA
20	FBK_MM_H_1	1	Y	FBK	MM	H	CPS1	0.85	0.925	0.92	0.931	0.977		0.9255	0.870843	0.939252	0.928571	0.959459	0.944015	0.24647	0.944015	130	71	3	10	-0.0208425		1	1	FBK_MM_H_1		prenormalized data used	ERFE	SRDA	SRDA
								0.715875							0.454548											0.261327
1	GeneGo_Hamner_A_1	1	Y	GeneGo	Hamner	A	Class_LT_NLT	0.591566	0.8115	0.7115	0.8705	0.881906	0.385044	0.791	0.295084	0.681818	0.571429	0.733333	0.664881	0.467024	0.652381	16	44	16	12	0.296482		1	0	GeneGo_Hamner_A_1		h1	Y	1	0.529758	internal model's id	selected models		MCC
4	GeneGo_Iconix_B_2	1	Y	GeneGo	Iconix	B	Class	0.689203	0.8719	0.7599	0.9214	0.877929	0.356567	0.84065	0.344689	0.751244	0.438596	0.875	0.690302	0.424315	0.656798	25	126	18	32	0.344514		1	0	GeneGo_Iconix_B_2		liver2	Y	1	0.689203
9	GeneGo_NIEHS_C_3	3	Y	GeneGo	NIEHS	C	Class	0.734797	0.8773	0.7342	0.9608	0.934112	0.306744	0.8475	0.749591	0.882353	0.769231	0.952381	0.924094	0.310415	0.860806	60	120	6	18	-0.0147944		1	0	GeneGo_NIEHS_C_3		niehs3	Y	1	0.776008
12	GeneGo_BR_D_3	2	Y	GeneGo	BR	D	pCR	0.473373	0.7568	0.7733	0.7522	0.816834	0.431053	0.76275	0.304662	0.65	0.8	0.623529	0.758431	0.496638	0.711765	12	53	32	3	0.168711		1	0	GeneGo_BR_D_3		br6.3	Y	1	0.474038
15	GeneGo_BR_E_2	3	Y	GeneGo	BR	E	erpos	0.855476	0.9316	0.9725	0.866	0.96305	0.250346	0.91925	0.77815	0.89	0.868852	0.923077	0.913409	0.308609	0.895965	53	36	3	8	0.0773258		1	0	GeneGo_BR_E_2		er4	Y	1	0.820236
17	GeneGo_MM_F_1	1	Y	GeneGo	MM	F	OS_MO	0.287784	0.627	0.804	0.5956	0.79596	0.424029	0.6998	0.0991923	0.663551	0.444444	0.695187	0.60002	0.465548	0.569816	12	130	57	15	0.188592		1	0	GeneGo_MM_F_1		mm_om1.1	Y	1	0.30587
19	GeneGo_MM_G_1	2	Y	GeneGo	MM	G	EFS_MO	0.220833	0.6325	0.6142	0.6388	0.678232	0.411197	0.6265	0.192598	0.654206	0.588235	0.666667	0.654739	0.451633	0.627451	20	120	60	14	0.0282348		1	0	GeneGo_MM_G_1		mm16_em	Y	1	0.262025
21	GeneGo_MM_H_2	1	Y	GeneGo	MM	H	CPS1	0.784924	0.885	0.8199	0.973	0.964143	0.284484	0.89645	0.751546	0.869159	0.814286	0.972973	0.986293	0.269282	0.893629	114	72	2	26	0.0333788		1	0	GeneGo_MM_H_2		mm_cps1	Y	1	0.790879
								0.579745							0.439439											0.140306
1	GHI_Hamner_A_1	1	Y	GHI	Hamner	A	Class_LT_NLT	0.650776	0.861429	0.746154	0.929545	0.921241	0.320024	0.83785	0.192543	0.613636	0.571429	0.633333	0.64881	0.518515	0.602381	16	38	22	12	0.458233		1	0	GHI_Hamner_A_1		Yes	HelixTree_randomFIRM_Forest		LAVA?	Note_Tree_Method
3	GHI_Iconix_B_1	1	Y	GHI	Iconix	B	Class	0.74824	0.903704	0.815068	0.948951	0.939266	0.280786	0.88201	0.320672	0.756219	0.315789	0.930556	0.756457	0.420725	0.623173	18	134	10	39	0.427569		1	0	GHI_Iconix_B_1		Yes	HelixTree_randomFIRM_Forest
5	GHI_NIEHS_C_1	1	Y	GHI	NIEHS	C	Class	0.804354	0.916926	0.867792	0.945679	0.967677	0.251424	0.906735	0.825243	0.916667	0.910256	0.920635	0.958689	0.265868	0.915446	71	116	10	7	-0.0208885		1	0	GHI_NIEHS_C_1	Backup	Yes	HelixTree_randomFIRM_Forest
7	GHI_BR_D_1	1	Y	GHI	BR	D	pCR	0.249962	0.743077	0.39697	0.860825	0.773727	0.407896	0.628897	0.274874	0.76	0.533333	0.8	0.745098	0.390038	0.666667	8	68	17	7	-0.0249118		1	0	GHI_BR_D_1		Yes	HelixTree_randomFIRM_Forest
9	GHI_BR_E_1	1	Y	GHI	BR	E	erpos	0.853095	0.921538	0.96	0.86	0.96345	0.240084	0.91	0.754949	0.88	0.868852	0.897436	0.907104	0.335833	0.883144	53	35	4	8	0.0981453		1	0	GHI_BR_E_1		Yes	HelixTree_randomFIRM_Forest
11	GHI_MM_F_1	1	Y	GHI	MM	F	OS_MO	0.0402449	0.844638	0.0627451	0.980272	0.608277	0.355035	0.521509	0.15207	0.85514	0.148148	0.957219	0.591008	0.342565	0.552684	4	179	8	23	-0.111825		1	0	GHI_MM_F_1		Yes	HelixTree_randomFIRM_Forest
13	GHI_MM_G_1	1	Y	GHI	MM	G	EFS_MO	0.188801	0.775362	0.262353	0.943077	0.665794	0.409737	0.602715	0.266333	0.813084	0.352941	0.9	0.662092	0.380017	0.626471	12	162	18	22	-0.0775326		1	0	GHI_MM_G_1		Yes	HelixTree_randomFIRM_Forest
15	GHI_MM_H_1	1	Y	GHI	MM	H	CPS1	0.844167	0.928696	0.924365	0.934459	0.968218	0.238077	0.929412	0.868962	0.939252	0.935714	0.945946	0.979102	0.223917	0.94083	131	70	4	9	-0.0247944		1	0	GHI_MM_H_1		Yes	HelixTree_randomFIRM_Forest
								0.547455							0.456956											0.0904994
1	GSK_Hamner_A_1	1	Y	GSK	Hamner	A	Class_LT_NLT	0.514	0.771	0.708	0.818	0.86		0.763	0.30735	0.659091	0.678571	0.65	0.686905	0.481348	0.664286	19	39	21	9	0.20665		1	0	GSK_Hamner_A_1
2	GSK_Iconix_B_1	1	Y	GSK	Iconix	B	Class	0.537	0.761	0.852	0.715	0.86		0.7835	0.322263	0.746269	0.403509	0.881944	0.742081	0.415905	0.642727	23	127	17	34	0.214737		1	0	GSK_Iconix_B_1
3	GSK_NIEHS_C_1	1	Y	GSK	NIEHS	C	Class	0.8	0.907	0.825	0.956	0.97		0.8905	0.828647	0.916667	0.935897	0.904762	0.959351	0.280475	0.92033	73	114	12	5	-0.0286472		1	0	GSK_NIEHS_C_1
4	GSK_BR_D_1	1	Y	GSK	BR	D	pCR	0.427	0.748	0.71	0.761	0.828		0.7355	0.305797	0.69	0.733333	0.682353	0.740392	0.491344	0.707843	11	58	27	4	0.121203		1	0	GSK_BR_D_1
5	GSK_BR_E_1	1	Y	GSK	BR	E	erpos	0.848	0.928	0.938	0.912	0.973		0.925	0.792441	0.9	0.901639	0.897436	0.931274	0.314843	0.899538	55	35	4	6	0.055559		1	0	GSK_BR_E_1	Backup
6	GSK_MM_F_1	1	Y	GSK	MM	F	OS_MO	0.157	0.665	0.518	0.691	0.64		0.6045	0.0602749	0.766355	0.222222	0.84492	0.580313	0.419378	0.533571	6	158	29	21	0.0967251		1	0	GSK_MM_F_1
7	GSK_MM_G_1	1	Y	GSK	MM	G	EFS_MO	0.228	0.659	0.564	0.691	0.665		0.6275	0.201709	0.752336	0.411765	0.816667	0.648039	0.419913	0.614216	14	147	33	20	0.0262915		1	0	GSK_MM_G_1
8	GSK_MM_H_1	1	Y	GSK	MM	H	CPS1	0.781	0.883	0.815	0.973	0.97		0.894	0.918091	0.962617	0.964286	0.959459	0.981467	0.235531	0.961873	135	71	3	5	-0.137091		1	0	GSK_MM_H_1
								0.5365							0.467072											0.0694283
1	NCTR_Hamner_A_1	1	Y	NCTR	Hamner	A	Class_LT_NLT	0.663248	0.840385	0.871875	0.79	0.907813		0.830937	0.0566465	0.488636	0.642857	0.416667	0.529762	0.715097	0.529762	18	25	35	10	0.606601		1	1	NCTR_Hamner_A_1		Minjun Chen	0.0790569	0.555556	0.583333	0.5	0.541667		NA	A_SAM_NB_NA_5	Y	0.656359	0.836154	0.865625	0.789	0.899281		0.0888868	0.042247
661	NCTR_Iconix_B_1	1	Y	NCTR	Iconix	B	Class	0.786785	0.915	0.948515	0.828205	0.943336		0.88836	0.344124	0.761194	0.157895	1	0.611111	0.474909	0.578947	9	144	0	48	0.442661		1	0	NCTR_Iconix_B_1		Minjun Chen	0.504878	0.723684	1	0.382353	0.757353		3	B_SAM_KNN_3_45	N	0.785456	0.914571	0.948317	0.827179	0.941589		0.0346835	0.013457
1321	NCTR_NIEHS_C_1	1	Y	NCTR	NIEHS	C	Class	0.897153	0.94918	0.936111	0.968	0.963931		0.952056	0.828647	0.916667	0.935897	0.904762	0.955637	0.257777	0.92033	73	114	12	5	0.0685061		1	0	NCTR_NIEHS_C_1	Candidate	Minjun Chen	0.704246	0.869565	0.888889	0.827586	0.899015		3	C_FC+P_KNN_3_185	N	0.89273	0.947049	0.934444	0.9652	0.96465		0.0119814	0.00578649
1981	NCTR_BR_D_1	1	Y	NCTR	BR	D	pCR	0.365078	0.748148	0.813333	0.561905	0.739841		0.687619	0.228665	0.65	0.666667	0.647059	0.656863	0.591608	0.656863	10	55	30	5	0.136413		1	1	NCTR_BR_D_1		Minjun Chen	0.0336235	0.612245	0.702703	0.333333	0.518018		NA	D_FC+P_NB_NA_5	N	0.350837	0.745185	0.816667	0.540952	0.734079		0.044493	0.0179444
2641	NCTR_BR_E_1	1	Y	NCTR	BR	E	erpos	0.892447	0.946914	0.911429	0.973913	0.987391		0.942671	0.690391	0.85	0.852459	0.846154	0.849306	0.387298	0.849306	52	33	6	9	0.202056		1	1	NCTR_BR_E_1		Minjun Chen	0.818263	0.918367	0.933333	0.911765	0.922549		NA	E_FC+P_NB_NA_5	Y	0.890275	0.945926	0.916571	0.968261	0.985342		0.0347909	0.0172605
3304	NCTR_MM_F_4	4	Y	NCTR	MM	F	OS_MO	0.111672	0.75875	0.844608	0.272222	0.561118		0.558415	0.0897855	0.78972	0.222222	0.871658	0.54694	0.458563	0.54694	6	163	24	21	0.0218862		1	1	NCTR_MM_F_4		Minjun Chen	0.11493	0.73	0.8	0.333333	0.566667		NA	F_FC+P_NB_NA_200	N	0.0883581	0.75075	0.838137	0.255556	0.551601		0.0442347	0.018456
3971	NCTR_MM_G_11	11	Y	NCTR	MM	G	EFS_MO	0.285988	0.72125	0.79116	0.50678	0.660979		0.64897	0.243149	0.780374	0.411765	0.85	0.630882	0.468643	0.630882	14	153	27	20	0.0428397		1	1	NCTR_MM_G_11		Minjun Chen	0.236924	0.71	0.8	0.44	0.62		NA	G_SAM_NB_NA_60	N	0.24377	0.706833	0.78453	0.468475	0.650798		0.0431532	0.0202339
4621	NCTR_MM_H_1	1	Y	NCTR	MM	H	CPS1	0.879315	0.940417	0.955	0.93	0.973407		0.9425	0.859708	0.934579	0.928571	0.945946	0.978137	0.214868	0.937259	130	70	4	10	0.0196066		1	0	NCTR_MM_H_1		Minjun Chen	0.802572	0.9	0.934783	0.87037	0.916264		5	H_FC+P_KNN_5_5	N	0.878292	0.939833	0.9556	0.928571	0.972569		0.015656	0.00758362
								0.610211							0.417639											0.192571
1	NIEHS_Hamner_A_13	1	Y	NIEHS	Hamner	A	Class_LT_NLT	0.655215	0.833333	0.666667	0.944445		0.224641	0.805556	0.0430514	0.556818	0.428571	0.616667	0.522619	0.665719	0.522619	12	37	23	16	0.612163		1	1	NIEHS_Hamner_A_13		0.175939	0.046855	FC+P	MAE	MAE_StdDev	FeatureSelectionMethod
21	NIEHS_Iconix_B_17	1	Y	NIEHS	Iconix	B	Class	0.81229	0.916364	0.845333	0.953104		0.17676	0.899218	0.0618239	0.636816	0.280702	0.777778	0.52924	0.602648	0.52924	16	112	32	41	0.750466		1	1	NIEHS_Iconix_B_17		0.117218	0.0232174	FC+P
47	NIEHS_NIEHS_C_13	1	Y	NIEHS	NIEHS	C	Class	0.79086	0.902791	0.81	0.957778		0.184213	0.883889	0.45444	0.676471	0.923077	0.52381	0.896724	0.446521	0.723443	72	66	60	6	0.33642		1	0	NIEHS_NIEHS_C_13				FC+P +FC*(-logP)
61	NIEHS_BR_D_8	1	Y	NIEHS	BR	D	pCR	0.268725	0.762222	0.254286	0.94		0.242285	0.597143	0.3238	0.86	0.266667	0.964706	0.615686	0.374166	0.615686	4	82	3	11	-0.055075		1	1	NIEHS_BR_D_8		0.203202	0.0301652	FC+P
85	NIEHS_BR_E_5	1	Y	NIEHS	BR	E	erpos	0.90145	0.953077	0.97625	0.916		0.9214	0.946125	0.747793	0.88	0.901639	0.846154	0.873897	0.34641	0.873897	55	33	6	6	0.153656		1	1	NIEHS_BR_E_5		0.914477	0.0175224	FC+P
109	NIEHS_MM_F_1	1	Y	NIEHS	MM	F	OS_MO	0.129025	0.842029	0.0545455	0.991379		0.164928	0.522962	0.27096	0.878505	0.185185	0.97861	0.598138	0.336999	0.581897	5	183	4	22	-0.141935		1	0	NIEHS_MM_F_1				FC+P +FC*(-logP)
133	NIEHS_MM_G_20	1	Y	NIEHS	MM	G	EFS_MO	0.161161	0.753529	0.124706	0.963137		0.249983	0.543922	0.0854705	0.82243	0.0882353	0.961111	0.524673	0.421391	0.524673	3	173	7	31	0.0756906		1	1	NIEHS_MM_G_20		0.224353	0.0188107	FC+P +FC*(-logP)
155	NIEHS_MM_H_1	1	Y	NIEHS	MM	H	CPS1	0.683829	0.841449	0.942564	0.71		0.269626	0.826282	0.760532	0.892523	0.928571	0.824324	0.963707	0.262991	0.876448	130	61	13	10	-0.0767031		1	0	NIEHS_MM_H_1				FC+P
								0.550319							0.343484											0.206835
1	NWU_Hamner_A_1	1	Y	NWU	Hamner	A	Class_LT_NLT	0.5496	0.7798	0.4862	0.9598	0.8556	0.4103	0.723	0.225374	0.681818	0.392857	0.816667	0.654762	0.462338	0.604762	11	49	11	17	0.324226		1	0	NWU_Hamner_A_1		randomForest_noPreFilter_0.01_1.5	0.3729	0.0932	method	pAUC	pAUC_StdDev
34	NWU_Iconix_B_1	1	Y	NWU	Iconix	B	Class	0.8205	0.9189	0.8695	0.9468	0.9615	0.2543	0.90815	0.345098	0.766169	0.280702	0.958333	0.7048	0.439373	0.619518	16	138	6	41	0.475402		1	0	NWU_Iconix_B_1		svm_noPreFilter_0.01_1	0.464	0.0252
79	NWU_NIEHS_C_1	1	Y	NWU	NIEHS	C	Class	0.8261	0.9196	0.8626	0.9545	0.9748	0.2491	0.90855	0.804627	0.906863	0.897436	0.912698	0.95523	0.280748	0.905067	70	115	11	8	0.0214731		1	0	NWU_NIEHS_C_1		randomForest_noPreFilter_0.05_1.5	0.4749	0.0199
124	NWU_BR_D_1	1	Y	NWU	BR	D	pCR	0.3122	0.7625	0.353	0.9075	0.8073	0.3897	0.63025	0.288526	0.77	0.533333	0.811765	0.76	0.382712	0.672549	8	69	16	7	0.0236739		1	0	NWU_BR_D_1		randomForest_noPreFilter_0.01_1	0.3254	0.0743
156	NWU_BR_E_1	1	Y	NWU	BR	E	erpos	0.8669	0.94	0.9786	0.8704	0.9787	0.2467	0.9245	0.773471	0.89	0.885246	0.897436	0.910677	0.318624	0.891341	54	35	4	7	0.0934294		1	0	NWU_BR_E_1		randomForest_IQR-Filter_0.05_1.5	0.4789	0.0336
188	NWU_MM_F_1	1	Y	NWU	MM	F	OS_MO	0.1524	0.8508	0.0222	0.9948	0.5938	0.3582	0.5085	0	0.873832	0	1	0.48881	0.333063	0.5	0	187	0	27	0.1524		1	0	NWU_MM_F_1		svm_IQR-Filter_0.01_1	0.1829	0.0476
195	NWU_MM_G_1	1	Y	NWU	MM	G	EFS_MO	0.1743	0.7604	0.0873	0.9821	0.6377	0.4198	0.5347	0.181089	0.827103	0.176471	0.95	0.641912	0.377042	0.563235	6	171	9	28	-0.00678942		1	0	NWU_MM_G_1		randomForest_IQR-Filter_0.05_1	0.2196	0.0426
202	NWU_MM_H_1	1	Y	NWU	MM	H	CPS1	0.7859	0.8901	0.8552	0.9365	0.9382	0.2932	0.89585	0.8384	0.920561	0.892857	0.972973	0.964768	0.259859	0.932915	125	72	2	15	-0.0524996		1	0	NWU_MM_H_1		svm_IQR-Filter_0.05_1.5	0.4456	0.0216
								0.560987							0.432073											0.128914
1	SAI_Hamner_A_1	1	Y	SAI	Hamner	A	Class_LT_NLT	0.896	0.949	0.913	0.97			0.9415	0.243975	0.613636	0.678571	0.583333	0.644643	0.610048	0.630952	19	35	25	9	0.652025		1	0	SAI_Hamner_A_1
11	SAI_Iconix_B_1	1	Y	SAI	Iconix	B	Class	0.78	0.901	0.94	0.825			0.8825	0.311174	0.731343	0.45614	0.840278	0.706567	0.465869	0.648209	26	121	23	31	0.468826		1	0	SAI_Iconix_B_1
21	SAI_NIEHS_C_1	1	Y	SAI	NIEHS	C	Class	0.846	0.928	0.876	0.958			0.917	0.844747	0.926471	0.910256	0.936508	0.941341	0.264116	0.923382	71	118	8	7	0.00125314		1	0	SAI_NIEHS_C_1
31	SAI_BR_D_1	1	Y	SAI	BR	D	pCR	0.51	0.781	0.76	0.79			0.775	0.323431	0.67	0.8	0.647059	0.732941	0.570191	0.723529	12	55	30	3	0.186569		1	0	SAI_BR_D_1
41	SAI_BR_E_1	1	Y	SAI	BR	E	erpos	0.905	0.954	0.918	0.977			0.9475	0.747793	0.88	0.901639	0.846154	0.892392	0.337732	0.873897	55	33	6	6	0.157207		1	0	SAI_BR_E_1
51	SAI_MM_F_1	1	Y	SAI	MM	F	OS_MO	0.245	0.853	0.182	0.972			0.577	0.168095	0.836449	0.222222	0.925134	0.549218	0.383578	0.573678	6	173	14	21	0.0769052		1	0	SAI_MM_F_1
61	SAI_MM_G_1	1	Y	SAI	MM	G	EFS_MO	0.334	0.787	0.296	0.948			0.622	0.192696	0.794393	0.294118	0.888889	0.642647	0.432534	0.591503	10	160	20	24	0.141304		1	0	SAI_MM_G_1
71	SAI_MM_H_1	1	Y	SAI	MM	H	CPS1	0.87	0.935	0.934	0.937			0.9355	0.90968	0.957944	0.95	0.972973	0.980936	0.191077	0.961486	133	72	2	7	-0.0396796		1	0	SAI_MM_H_1	Backup
								0.67325							0.467699											0.205551
12	SAS_Hamner_A_M12_LR_012	1	Y	SAS	Hamner	A	Class_LT_NLT	0.280098	0.6375	0.6	0.666667	0.679365	0.550732	0.633333	0.216544	0.579545	0.714286	0.516667	0.615476	0.648425	0.615476	20	31	29	8	0.0635536		1	1	SAS_Hamner_A_M12_LR_012	Candidate	0.610595	0.686136	0.164447	0.090169	0.511558	0.588711	LR
58	SAS_Iconix_B_M36_RBM_015	1	Y	SAS	Iconix	B	Class	0.547545	0.806579	0.616	0.9	0.866039	0.366396	0.758	0.38252	0.776119	0.263158	0.979167	0.621162	0.47316	0.621162	15	141	3	42	0.165024		1	1	SAS_Iconix_B_M36_RBM_015		0.759888	0.821463	0.0382455	0.0174197	0.713442	0.768741	RBM
104	SAS_NIEHS_C_M25_PT_021	1	Y	SAS	NIEHS	C	Class	0.819166	0.916355	0.858228	0.95037	0.968701	0.251201	0.904299	0.815684	0.911765	0.910256	0.912698	0.911477	0.297044	0.911477	71	115	11	7	0.00348258		1	1	SAS_NIEHS_C_M25_PT_021		0.910125	0.919759	0.00537987	0.00591443	0.863255	0.877952	PT
139	SAS_BR_D_M23_PLS_023	1	Y	SAS	BR	D	pCR	0.381373	0.781538	0.454545	0.892784	0.832021	0.379334	0.673664	0.360335	0.74	0.733333	0.741176	0.737255	0.509902	0.737255	11	63	22	4	0.0210389		1	1	SAS_BR_D_M23_PLS_023	Backup	0.590937	0.827942	0.020819	0.00518675	0.6539	0.744742	PLS
172	SAS_BR_E_M03_LR_015	1	Y	SAS	BR	E	erpos	0.881322	0.943846	0.9625	0.914	0.973325	0.235238	0.93825	0.651694	0.82	0.770492	0.897436	0.833964	0.424264	0.833964	47	35	4	14	0.229628		1	1	SAS_BR_E_M03_LR_015		0.947224	0.938988	0.00918432	0.022348	0.890814	0.893978	LR
198	SAS_MM_F_M1_PLS_019	1	Y	SAS	MM	F	OS_MO	0.206791	0.853235	0.121569	0.982353	0.680647	0.346301	0.551961	0.246598	0.878505	0.148148	0.983957	0.566053	0.348562	0.566053	4	184	3	23	-0.0398067		1	1	SAS_MM_F_M1_PLS_019		0.55304	0.863723	0.0880344	0.0040108	0.598593	0.729193	PLS
202	SAS_MM_G_M3_RBM_038	1	Y	SAS	MM	G	EFS_MO	0.348219	0.792059	0.288095	0.957422	0.704295	0.401996	0.622759	0.243354	0.827103	0.264706	0.933333	0.59902	0.415809	0.59902	9	168	12	25	0.104865		1	1	SAS_MM_G_M3_RBM_038		0.690458	0.803887	0.0359228	0.00448802	0.610644	0.698119	RBM
210	SAS_MM_H_M3_RBM_035	1	Y	SAS	MM	H	CPS1	0.842117	0.921471	0.908763	0.938356	0.966343	0.250957	0.92356	0.801174	0.906542	0.9	0.918919	0.909459	0.305709	0.909459	126	68	6	14	0.0409429		1	1	SAS_MM_H_M3_RBM_035		0.951474	0.885672	0.00896586	0.0116824	0.869743	0.878952	RBM
								0.538329							0.464738											0.0735911
57	Tsinghua_Hamner_A_57	1	Y	Tsinghua	Hamner	A	Class_LT_NLT	0.711408	0.865714	0.757692	0.929546	0.889292	0.334278	0.843619	0.197858	0.579545	0.678571	0.533333	0.607143	0.565197	0.605952	19	32	28	9	0.51355		1	0	Tsinghua_Hamner_A_57				3	0
234	Tsinghua_Icoinx_B_75	7	Y	Tsinghua	Iconix	B	Class	0.816653	0.918519	0.854795	0.951049	0.960834	0.258	0.902922	0.312922	0.756219	0.157895	0.993056	0.668007	0.464108	0.575475	9	143	1	48	0.503731		1	0	Tsinghua_Icoinx_B_75					0
327	Tsinghua_NIEHS_C_31	4	Y	Tsinghua	NIEHS	C	Class	0.827876	0.920094	0.834177	0.97037	0.92497	0.280682	0.902274	0.780435	0.897059	0.833333	0.936508	0.922873	0.292387	0.884921	65	118	8	13	0.0474407		1	0	Tsinghua_NIEHS_C_31		2.8	0.05	5
434	Tsinghua_BR_D_6	1	Y	Tsinghua	BR	D	pCR	0.367196	0.770769	0.478788	0.870103	0.754061	0.40553	0.674446	-0.04222	0.84	0	0.988235	0.767059	0.349265	0.494118	0	84	1	15	0.409416		1	0	Tsinghua_BR_D_6		1.9	0.05	11
613	Tsinghua_BR_E_50	2	Y	Tsinghua	BR	E	erpos	0.873337	0.94	0.975	0.884	0.9671	0.23366	0.9295	0.754949	0.88	0.868852	0.897436	0.908575	0.330454	0.883144	53	35	4	8	0.118387		1	0	Tsinghua_BR_E_50				5	0
724	Tsinghua_MM_F_29	1	Y	Tsinghua	MM	F	OS_MO	0.0942585	0.844118	0.0588235	0.982699	0.518278	0.375304	0.520761	0	0.873832	0	1	0.501783	0.353172	0.5	0	187	0	27	0.0942585		1	0	Tsinghua_MM_F_29		0.7	0.05	13
796	Tsinghua_MM_G_4	1	Y	Tsinghua	MM	G	EFS_MO	0.244797	0.769118	0.197619	0.956641	0.665455	0.415917	0.57713	0.240961	0.728972	0.529412	0.766667	0.652696	0.438693	0.648039	18	138	42	16	0.00383564		1	0	Tsinghua_MM_G_4				11	0
941	Tsinghua_MM_H_28	1	Y	Tsinghua	MM	H	CPS1	0.780134	0.891177	0.886082	0.897945	0.951278	0.281533	0.892014	0.846889	0.925234	0.9	0.972973	0.983108	0.383611	0.936486	126	72	2	14	-0.0667549		1	0	Tsinghua_MM_H_28		0.7	0.5			1000	50
								0.589457							0.386474											0.202983
1	TSN_Hamner_A_1	1	Y	TSN	Hamner	A	Class_LT_NLT	0.5342	0.7829	0.7038	0.8295	-	-	0.7667	0.378	0.7159	0.6429	0.75	-	-	0.6964	18	45	15	10	0.1562		1
1	TSN_Iconix_B_1	1	Y	TSN	Iconix	B	Class	0.4978	0.7685	0.7123	0.7972	-	-	0.7548	0.2823	0.6816	0.5789	0.7222	-	-	0.6506	33	104	40	24	0.2155		1
1	TSN_NIEHS_C_1	1	Y	TSN	NIEHS	C	Class	0.8266	0.9196	0.8772	0.9444	-	-	0.9108	0.7877	0.8971	0.9103	0.8889	-	-	0.8996	71	112	14	7	0.0389		1
1	TSN_BR_D_1	1	Y	TSN	BR	D	pCR	0.314	0.7023	0.6121	0.733	-	-	0.6726	0.4212	0.73	0.8667	0.7059	-	-	0.7863	13	60	25	2	-0.1072		1
1	TSN_BR_E_1	1	Y	TSN	BR	E	erpos	0.8207	0.9154	0.9375	0.88	-	-	0.9087	0.7735	0.89	0.8852	0.8974	-	-	0.8913	54	35	4	7	0.0472		1
1	TSN_MM_F_1	1	Y	TSN	MM	F	OS_MO	0.1717	0.6776	0.5173	0.7066	-	-	0.612	0.1597	0.6355	0.5926	0.6417	-	-	0.6172	16	120	67	11	0.012		1
1	TSN_MM_G_1	1	Y	TSN	MM	G	EFS_MO	0.2117	0.6644	0.5226	0.7109	-	-	0.6168	0.2353	0.7243	0.5294	0.7611	-	-	0.6453	18	137	43	16	-0.0236		1
1	TSN_MM_H_1	1	Y	TSN	MM	H	CPS1	0.5596	0.7791	0.7588	0.8062	-	-	0.7825	0.7084	0.8411	0.7714	0.973	-	-	0.8722	108	72	2	32	-0.1488		1
								0.492038							0.468263											0.023775
1	UIUC_Hamner_A_1	1	Y	UIUC	Hamner	A	Class_LT_NLT	0.920529	0.960563	1	0.937778	0.967265	0.19311	0.968889	0.142749	0.602273	0.5	0.65	0.575	0.622108	0.575	14	39	21	14	0.777779		1	0	UIUC_Hamner_A_1		0.590909	P/N Ratio
5	UIUC_Iconix_B_1	1	Y	UIUC	Iconix	B	Class	0.817634	0.918056	0.886301	0.934266	0.911673	0.284192	0.910284	0.283648	0.716418	0.45614	0.819444	0.637792	0.530096	0.637792	26	118	26	31	0.533986		1	0	UIUC_Iconix_B_1		0.51049
9	UIUC_NIEHS_C_1	1	Y	UIUC	NIEHS	C	Class	0.855958	0.933178	0.896203	0.954815	0.925509	0.258254	0.925509	0.822668	0.916667	0.871795	0.944444	0.90812	0.288675	0.90812	68	119	7	10	0.0332904		1	1	UIUC_NIEHS_C_1		0.585185
13	UIUC_BR_D_1	1	Y	UIUC	BR	D	pCR	0.666115	0.862308	0.833333	0.872165	0.852749	0.366423	0.852749	0.202854	0.7	0.533333	0.729412	0.631373	0.54361	0.631373	8	62	23	7	0.463261		1	0	UIUC_BR_D_1		0.340206
17	UIUC_BR_E_1	1	Y	UIUC	BR	E	erpos	0.905613	0.955385	0.96875	0.934	0.9799	0.205373	0.951375	0.701788	0.85	0.819672	0.897436	0.901009	0.38689	0.858554	50	35	4	11	0.203825		1	0	UIUC_BR_E_1		1.6
21	UIUC_MM_F_1	1	Y	UIUC	MM	F	OS_MO	0.431071	0.882609	0.301961	0.983333	0.642647	0.342505	0.642647	0.128783	0.831776	0.185185	0.925134	0.555159	0.410152	0.555159	5	173	14	22	0.302288		1	1	UIUC_MM_F_1		0.173469
25	UIUC_MM_G_1	1	Y	UIUC	MM	G	EFS_MO	0.436702	0.813913	0.394118	0.951154	0.672636	0.43127	0.672636	0.256947	0.808411	0.352941	0.894444	0.623693	0.437709	0.623693	12	161	19	22	0.179755		1	1	UIUC_MM_G_1		0.326923
29	UIUC_MM_H_1	1	Y	UIUC	MM	H	CPS1	0.815352	0.908986	0.908629	0.909459	0.909044	0.301387	0.909044	0.761945	0.883178	0.857143	0.932432	0.894788	0.341793	0.894788	120	69	5	20	0.0534075		1	1	UIUC_MM_H_1		1.33108
								0.731122							0.412673											0.318449
14	UIUC2_Hamner_A_1	1	Y	UIUC2	Hamner	A	Class_LT_NLT	0.86	0.93	1	0.88			0.94	0.478755	0.761364	0.714286	0.783333	0.74881	0.488504	0.74881	20	47	13	8	0.381245		1	1	UIUC2_Hamner_A_1		UIUC2 team led by Dr. Nathan Price was invited by Leming Shi to apply TSP and kTSP to the MAQC-II data sets in August, 2008
2	UIUC2_Iconix_B_1	1	Y	UIUC2	Iconix	B	Class	0.7	0.87	0.77	0.92			0.845	-0.0782582	0.606965	0.140351	0.791667	0.466009	0.626925	0.466009	8	114	30	49	0.778258		1	1	UIUC2_Iconix_B_1
3	UIUC2_NIEHS_C_1	1	Y	UIUC2	NIEHS	C	Class	0.84	0.93	0.89	0.95			0.92	0.709471	0.852941	0.910256	0.81746	0.863858	0.383482	0.863858	71	103	23	7	0.130529		1	1	UIUC2_NIEHS_C_1
4	UIUC2_BR_D_1	1	Y	UIUC2	BR	D	pCR	0.62	0.82	0.88	0.8			0.84	0.114332	0.61	0.533333	0.623529	0.578431	0.6245	0.578431	8	53	32	7	0.505668		1	1	UIUC2_BR_D_1
5	UIUC2_BR_E_1	1	Y	UIUC2	BR	E	erpos	0.89	0.95	0.99	0.88			0.935	0.750756	0.88	0.885246	0.871795	0.87852	0.34641	0.87852	54	34	5	7	0.139244		1	1	UIUC2_BR_E_1
6	UIUC2_MM_F_1	1	Y	UIUC2	MM	F	OS_MO	0.54	0.85	0.73	0.87			0.8	0.0909245	0.654206	0.444444	0.684492	0.564468	0.588043	0.564468	12	128	59	15	0.449075		1	1	UIUC2_MM_F_1
7	UIUC2_MM_G_1	1	Y	UIUC2	MM	G	EFS_MO	0.39	0.71	0.76	0.69			0.725	-0.0958131	0.373832	0.529412	0.344444	0.436928	0.791308	0.436928	18	62	118	16	0.485813		1	1	UIUC2_MM_G_1
21	UIUC2_MM_H_1	1	Y	UIUC2	MM	H	CPS1	0.79	0.89	0.85	0.93			0.89	0.0544595	0.490654	0.407143	0.648649	0.527896	0.713685	0.527896	57	48	26	83	0.735541		1	1	UIUC2_MM_H_1
								0.70375							0.253078											0.450672
1	USM_Hamner_A_1	1	Y	USM	Hamner	A	Class_LT_NLT	0.756599	0.881429	0.941944	0.779333	0.860639	0.311425	0.860639	-0.0962631	0.556818	0.178571	0.733333	0.455952	0.665719	0.455952	5	44	16	23	0.852862		1	1	USM_Hamner_A_1		FC+P & Gainratio ranking algorithm	LibSVM-RBF	FeatureSelectionMethod	ClassificationAlgorithm
6	USM_Iconix_B_1	1	Y	USM	Iconix	B	Class	0.561791	0.80222	0.694952	0.856133	0.775543	0.439861	0.775543	0.167571	0.726368	0.122807	0.965278	0.544042	0.523098	0.544042	7	139	5	50	0.39422		1	1	USM_Iconix_B_1		FC+P & Gainratio ranking algorithm	LIBSVM-LIN
11	USM_NIEHS_C_1	1	Y	USM	NIEHS	C	Class	0.831729	0.921074	0.955556	0.86225	0.946194	0.270945	0.908903	0.824039	0.916667	0.897436	0.928571	0.913004	0.288675	0.913004	70	117	9	8	0.00768981		1	1	USM_NIEHS_C_1		FC+P & Gainratio ranking algorithm	NB
16	USM_BR_D_1	1	Y	USM	BR	D	pCR	0.573342	0.817692	0.834158	0.771905	0.867452	0.414906	0.803031	0.348807	0.73	0.733333	0.729412	0.731373	0.519615	0.731373	11	62	23	4	0.224535		1	1	USM_BR_D_1		FC+P & Gainratio ranking algorithm	NB
21	USM_BR_E_1	1	Y	USM	BR	E	erpos	0.921143	0.961538	0.9825	0.928	0.95525	0.153051	0.95525	0.770043	0.89	0.901639	0.871795	0.886717	0.331662	0.886717	55	34	5	6	0.1511		1	1	USM_BR_E_1		FC+P & Gainratio ranking algorithm	SMO
26	USM_MM_F_1	1	Y	USM	MM	F	OS_MO	0.309758	0.687941	0.749459	0.562055	0.730468	0.522137	0.655757	0.140066	0.61215	0.592593	0.614973	0.603783	0.622776	0.603783	16	115	72	11	0.169693		1	1	USM_MM_F_1		FC+P & Gainratio ranking algorithm	NB
31	USM_MM_G_1	1	Y	USM	MM	G	EFS_MO	0.322574	0.661176	0.644659	0.676111	0.660385	0.579771	0.660385	0.165184	0.35514	0.941176	0.244444	0.59281	0.803032	0.59281	32	44	136	2	0.15739		1	1	USM_MM_G_1		FC+P & Gainratio ranking algorithm	SMO
36	USM_MM_H_1	1	Y	USM	MM	H	CPS1	0.793669	0.890588	0.963701	0.835628	0.899664	0.328239	0.899664	0.781853	0.88785	0.842857	0.972973	0.907915	0.334887	0.907915	118	72	2	22	0.0118163		1	1	USM_MM_H_1		FC+P & Gainratio ranking algorithm	SMO
								0.633826							0.387663											0.246163
1	ZJU_Hamner_A_1	1	Y	ZJU	Hamner	A	Class_LT_NLT	0.9637	0.9829	0.9539	1			0.97695	-0.0139771	0.636364	0.107143	0.883333	0.495238	0.603023	0.495238	3	53	7	25	0.977677		1	1	ZJU_Hamner_A_1		1	0.9738	0	0.0196	KNN (k=7)	PPV	NPV	PPV_StdDev	NPV_StdDev	ClassificationAlgorithm
5	ZJU_Iconix_B_1	1	Y	ZJU	Iconix	B	Class	0.4992	0.7843	0.5603	0.8986			0.72945	0.185339	0.701493	0.298246	0.861111	0.579678	0.546358	0.579678	17	124	20	40	0.313861		1	1	ZJU_Iconix_B_1		0.7436	0.802	0.035	0.0295	KNN (k=5)
9	ZJU_NIEHS_C_1	1	Y	ZJU	NIEHS	C	Class	0.8304	0.9215	0.8709	0.9511			0.911	0.847314	0.926471	0.935897	0.920635	0.928266	0.271163	0.928266	73	116	10	5	-0.0169145		1	1	ZJU_NIEHS_C_1		0.9125	0.9265	0.0061	0.0061	KNN (k=7)
13	ZJU_BR_D_1	1	Y	ZJU	BR	D	pCR	0.4437	0.8054	0.4758	0.9175			0.69665	0.385077	0.73	0.8	0.717647	0.758824	0.519615	0.758824	12	61	24	3	0.058623		1	1	ZJU_BR_D_1		0.6636	0.8373	0.0341	0.0097	Nearest-centroid (template 0, Threshold of coefficient 0.5050)
17	ZJU_BR_E_1	1	Y	ZJU	BR	E	erpos	0.8743	0.94	0.985	0.88			0.9325	0.773471	0.89	0.885246	0.897436	0.891341	0.331662	0.891341	54	35	4	7	0.100829		1	1	ZJU_BR_E_1		0.9229	0.9732	0.0142	0.0088	KNN (k=5)
21	ZJU_MM_F_1	1	Y	ZJU	MM	F	OS_MO	0.3469	0.7268	0.4616	0.857			0.6593	0.203479	0.813084	0.333333	0.882353	0.607843	0.432338	0.607843	9	165	22	18	0.143421		1	1	ZJU_MM_F_1		0.6136	0.7642	0.0245	0.0078	KNN (k=7)
25	ZJU_MM_G_1	1	Y	ZJU	MM	G	EFS_MO	0.3841	0.6932	0.7257	0.6571			0.6914	0.18679	0.630841	0.617647	0.633333	0.62549	0.607584	0.62549	21	114	66	13	0.19731		1	1	ZJU_MM_G_1		0.7018	0.6836	0.0139	0.0216	KNN (k=7)
29	ZJU_MM_H_1	1	Y	ZJU	MM	H	CPS1	0.8006	0.9024	0.9175	0.8822			0.89985	0.815441	0.915888	0.928571	0.891892	0.910232	0.290021	0.910232	130	66	8	10	-0.0148413		1	1	ZJU_MM_H_1		0.912	0.8896	0.0113	0.0126	KNN (k=7)
								0.642863							0.422867											0.219996

## Sheet: MAQC-II Swap
Swap_ModelSerialNo	Swap_UniqueModelID	Swap_ModelRankOrder	Swap_BestModel	Swap_OrganizationCode	Swap_DatasetCode	Swap_EndpointCode	Swap_ExcelColumnHeader	Swap_CV_MCC	Swap_CV_Accuracy	Swap_CV_Sensitivity	Swap_CV_Specificity	Swap_CV_AUC	Swap_CV_RMSE	Swap_CV_MeanSeSp	Swap_SummaryNormalization	Swap_FeatureSelectionMethod	Swap_NumberOfFeatureUsed	Swap_ClassificationAlgorithm	Swap_BatchEffectRemovalMethod	Swap_InternalValidation	Swap_ValidationIterations	Swap_Val_MCC	Swap_Val_Accuracy	Swap_Val_Sensitivity	Swap_Val_Specificity	Swap_Val_AUC	Swap_Val_RMSE	Swap_Val_MeanSeSp	Swap_TP	Swap_TN	Swap_FP	Swap_FN	CV/Val MCC Difference	Swap_PortionOfSamplesPredicted	Swap_IsPredictionBinary	Swap_UniqueModelID	Swap_SummaryNormalization_Submitted	Swap_FeatureSelectionMethod_Submitted	Swap_NumberOfFeatureUsed_Submitted	Swap_ClassificationAlgorithm_Submitted	AdditionalInformation
1	Swap_CAS_Hamner_A_1	1	Y	CAS	Hamner	A	Class_LT_NLT	0.36257	0.7	0.569286	0.800088	0.711806	0.49427	0.684687	MAS5	RFE	26	SVM	None	5-CV	10	0.0308803	0.585714	0.230769	0.795455	0.513112	0.64365	0.513112	6	35	9	20	0.331689	1	1	Swap_CAS_Hamner_A_1	MAS5	RFE	26	SVM
2	Swap_CAS_Iconix_B_1	1	Y	CAS	Iconix	B	Class	0.309092	0.720122	0.498598	0.813479	0.726393	0.429976	0.656038	Median	RFE	39	SVM	None	5-CV	10	0.0829981	0.652778	0.136986	0.916084	0.526535	0.589256	0.526535	10	131	12	63	0.226094	1	1	Swap_CAS_Iconix_B_1	Median	RFE	39	SVM
3	Swap_CAS_NIEHS_C_1	1	Y	CAS	NIEHS	C	Class	0.568514	0.792932	0.768129	0.819644	0.854439	0.410707	0.793886	MAS5	RFE	25	SVM	None	5-CV	10	0.757253	0.88785	0.772152	0.955556	0.863854	0.334887	0.863854	61	129	6	18	-0.188739	1	1	Swap_CAS_NIEHS_C_1	MAS5	RFE	25	SVM
4	Swap_CAS_BR_D_1	1	Y	CAS	BR	D	pCR	0.706699	0.891538	0.91504	0.814624	NA	NA	0.864832	MAS5	overlap and minimize	32	SMO	None	5-CV	10	0.291932	0.776923	0.181818	0.979381	0.5806	0.47231	0.5806	6	95	2	27	0.414766	1	1	Swap_CAS_BR_D_1	MAS5	overlap and minimize	32	SMO
7	Swap_CAS_BR_E_1	1	Y	CAS	BR	E	erpos	0.917058	0.960769	0.953631	0.965246	NA	NA	0.959438	MAS5	overlap and minimize	55	SMO	None	5-CV	10	0.701457	0.853846	0.9875	0.64	0.81375	0.382301	0.81375	79	32	18	1	0.215602	1	1	Swap_CAS_BR_E_1	MAS5	overlap and minimize	55	SMO
10	Swap_CAS_MM_F_1	1	Y	CAS	MM	F	OS_MO	0.170835	0.698413	0.217109	0.914958	0.662162	0.340646	0.566034	MAS5	RFE	62	SVM	None	5-CV	10	0.0880548	0.835294	0.0784314	0.968858	0.523645	0.40584	0.523645	4	280	9	47	0.0827798	1	1	Swap_CAS_MM_F_1	MAS5	RFE	62	SVM
11	Swap_CAS_MM_G_1	1	Y	CAS	MM	G	EFS_MO	0.161083	0.465116	0.206351	0.92205	0.583333	0.368636	0.564201	MAS5	RFE	23	SVM	None	5-CV	10	0.174912	0.655882	0.47619	0.714844	0.595517	0.586615	0.595517	40	183	73	44	-0.0138285	1	1	Swap_CAS_MM_G_1	MAS5	RFE	23	SVM
12	Swap_CAS_MM_H_1	1	Y	CAS	MM	H	CPS1	0.869773	0.937985	0.973532	0.884347	0.979524	0.208402	0.92894	MAS5	RFE	20	SVM	None	5-CV	10	-0.0416706	0.444118	0.21134	0.753425	0.482382	0.745575	0.482382	41	110	36	153	0.911444	1	1	Swap_CAS_MM_H_1	MAS5	RFE	20	SVM
								0.508203														0.260727											0.247476
1	Swap_CBC_Hamner_A_1	1	Y	CBC	Hamner	A	Class_LT_NLT	0.834752	0.924444	0.806667	0.983333	NA	NA	0.895	MAS5	T-Test	35	SVM	None	5-CV	10	0.464526	0.757143	0.576923	0.863636	0.705857	0.492225	0.72028	15	38	6	11	0.370226	1	0	Swap_CBC_Hamner_A_1	MAS5	Ttest	35	SVM
3	Swap_CBC_Iconix_B_1	1	Y	CBC	Iconix	B	Class	0.70607	0.881	0.741818	0.937241	NA	NA	0.83953	MAS5	SAM	60	SVM	None	5-CV	10	0.426004	0.75463	0.520548	0.874126	0.745857	0.467856	0.697337	38	125	18	35	0.280066	1	0	Swap_CBC_Iconix_B_1	MAS5	SAM	60	SVM
5	Swap_CBC_NIEHS_C_1	1	Y	CBC	NIEHS	C	Class	0.830014	0.917073	0.8825	0.9408	NA	NA	0.91165	MAS5	SAM	46	SVM	None	5-CV	10	0.838798	0.925234	0.886076	0.948148	0.931833	0.264133	0.917112	70	128	7	9	-0.00878462	1	0	Swap_CBC_NIEHS_C_1	MAS5	SAM	46	SVM
7	Swap_CBC_BR_D_1	1	Y	CBC	BR	D	pCR	0.67805	0.928	0.626667	0.981176	NA	NA	0.803922	MAS5	SAM	33	SVM	None	5-CV	10	0.229604	0.761538	0.181818	0.958763	0.580912	0.482462	0.570291	6	93	4	27	0.448446	1	0	Swap_CBC_BR_D_1	MAS5	SAM	33	SVM
9	Swap_CBC_BR_E_1	1	Y	CBC	BR	E	erpos	0.729209	0.868	0.908333	0.8075	NA	NA	0.857917	MAS5	SAM	15	SVM	None	5-CV	10	0.706242	0.861538	0.95	0.72	0.886625	0.341828	0.835	76	36	14	4	0.022967	1	0	Swap_CBC_BR_E_1	MAS5	SAM	15	SVM
11	Swap_CBC_MM_F_1	1	Y	CBC	MM	F	OS_MO	0.416553	0.87	0.496	0.925946	NA	NA	0.710973	MAS5	SAM	58	SVM	None	5-CV	10	0.143823	0.820588	0.176471	0.934256	0.586539	0.390173	0.555363	9	270	19	42	0.272729	1	0	Swap_CBC_MM_F_1	MAS5	SAM	58	SVM
13	Swap_CBC_MM_G_1	1	Y	CBC	MM	G	EFS_MO	0.421453	0.851628	0.442857	0.933889	NA	NA	0.688373	MAS5	SAM	35	SVM	None	5-CV	10	0.198867	0.744118	0.25	0.90625	0.630115	0.47459	0.578125	21	232	24	63	0.222587	1	0	Swap_CBC_MM_G_1	MAS5	SAM	35	SVM
15	Swap_CBC_MM_H_1	1	Y	CBC	MM	H	CPS1	0.839771	0.922326	0.927143	0.92	NA	NA	0.923571	MAS5	SAM	15	SVM	None	5-CV	10	0.723493	0.864706	0.886598	0.835616	0.894471	0.348653	0.861107	172	122	24	22	0.116278	1	0	Swap_CBC_MM_H_1	MAS5	SAM	15	SVM
								0.66016														0.46642											0.19347
1	Swap_Cornell_Hamner_A_1	1	Y	Cornell	Hamner	A	Class_LT_NLT	0.6	0.83	0.61	0.93	0.87	1.45	0.77	MAS5	RFE	10	SVM	None	5-CV	10	0.411357	0.728571	0.307692	0.977273	0.799825	0.520988	0.642483	8	43	1	18	0.188643	1	0	Swap_Cornell_Hamner_A_1	N/A	RFE	10	SVM	CMQLT	ModelId
41	Swap_Cornell_Iconix_B_1	1	Y	Cornell	Iconix	B	Class	0.46	0.79	0.51	0.9	0.82	19.86	0.705	Median	RFE	25	SVM	None	5-CV	10	0.375142	0.722222	0.575342	0.797203	0.760322	0.527046	0.686273	42	114	29	31	0.0848583	1	0	Swap_Cornell_Iconix_B_1	N/A	RFE	25	SVM	ASRME
81	Swap_Cornell_NIEHS_C_1	1	Y	Cornell	NIEHS	C	Class	0.75	0.88	0.79	0.94	0.93	1.89	0.865	MAS5	RFE	5	SVM	None	5-CV	10	0.761066	0.88785	0.734177	0.977778	0.935302	0.334887	0.855977	58	132	3	21	-0.011066	1	0	Swap_Cornell_NIEHS_C_1	N/A	RFE	5	SVM	JYHFI
104	Swap_Cornell_BR_D_1	1	Y	Cornell	BR	D	pCR	0.2	0.83	0.23	0.94	0.69	1.54	0.585	MAS5	SVM-Weights	25	SVM	None	5-CV	10	0.328325	0.784615	0.212121	0.979381	0.725398	0.464095	0.595751	7	95	2	26	-0.128325	1	0	Swap_Cornell_BR_D_1	N/A	SVM-Weights	25	SVM	QUQTD
197	Swap_Cornell_BR_E_1	1	Y	Cornell	BR	E	erpos	0.54	0.78	0.87	0.65	0.83	1.92	0.76	MAS5	RFE	10	SVM	None	5-CV	10	0.552563	0.792308	0.9125	0.6	0.89225	0.455733	0.75625	73	30	20	7	-0.0125627	1	0	Swap_Cornell_BR_E_1	N/A	RFE	10	SVM	TKYBD
288	Swap_Cornell_MM_F_1	1	Y	Cornell	MM	F	OS_MO	0.06	0.85	0.07	0.97	0.63	1.46	0.52	MAS5	RFE	50	SVM	None	5-CV	10	0.161673	0.844118	0.117647	0.972318	0.60669	0.394819	0.544983	6	281	8	45	-0.101673	1	0	Swap_Cornell_MM_F_1	N/A	RFE	50	SVM	GHAEW
321	Swap_Cornell_MM_G_1	1	Y	Cornell	MM	G	EFS_MO	0.14	0.8	0.19	0.92	0.58	1.77	0.555	MAS5	RFE	10	SVM	None	5-CV	10	0.042974	0.738235	0.0595238	0.960938	0.662574	0.511629	0.510231	5	246	10	79	0.097026	1	0	Swap_Cornell_MM_G_1	N/A	RFE	10	SVM	MLYHW
531	Swap_Cornell_MM_H_1	1	Y	Cornell	MM	H	CPS1	0.64	0.84	0.9	0.72	0.92	1.22	0.81	MAS5	SVM-Weights	50	SVM	None	5-CV	10	0.566336	0.788235	0.891753	0.650685	0.903615	0.460179	0.771219	173	95	51	21	0.0736642	1	0	Swap_Cornell_MM_H_1	N/A	SVM-Weights	50	SVM	YBHLD
								0.42375														0.399929											0.0238207
1	Swap_FBK_Hamner_A_1	1	Y	FBK	Hamner	A	Class_LT_NLT	0.617	0.852	0.633	0.959	0.882		0.796	MAS5	RFE	50	SVM	None	5-CV	10	0.30196	0.671429	0.576923	0.727273	0.652098	0.573212	0.652098	15	32	12	11	0.31504	1	1	Swap_FBK_Hamner_A_1	MAS5	RFE	50	SVM	ONERFE	IRELIEF	LINEAR SVM	FeatureRankingInfo	FeatureWeightingInfo	ClassificationAlgorithmInfo
2	Swap_FBK_Iconix_B_1	1	Y	FBK	Iconix	B	Class	0.489	0.804	0.52	0.913	0.874		0.7165	Median	RFE	10613	SVM	None	5-CV	10	0.411035	0.722222	0.684932	0.741259	0.713095	0.527046	0.713095	50	106	37	23	0.0779653	1	1	Swap_FBK_Iconix_B_1	Median	RFE	10613	SVM	ONERFE	IRELIEF	LINEAR SVM
3	Swap_FBK_NIEHS_C_1	1	Y	FBK	NIEHS	C	Class	0.915	0.956	0.96	0.952	0.993		0.956	MAS5	RFE	10000	SVM	None	5-CV	10	0.81829	0.915888	0.835443	0.962963	0.899203	0.290021	0.899203	66	130	5	13	0.0967104	1	1	Swap_FBK_NIEHS_C_1	MAS5	RFE	10000	SVM	ONERFE	IRELIEF	LINEAR SVM
4	Swap_FBK_BR_D_1	1	Y	FBK	BR	D	pCR	0.432	0.883	0.4	0.968	0.834		0.684	MAS5	RFE	20	DA	None	5-CV	10	0.310526	0.776923	0.272727	0.948454	0.61059	0.47231	0.61059	9	92	5	24	0.121474	1	1	Swap_FBK_BR_D_1	MAS5	RFE	20	DA	ERFE	SRDA	SRDA
5	Swap_FBK_BR_E_1	1	Y	FBK	BR	E	erpos	0.77	0.888	0.946	0.798	0.937		0.872	MAS5	RFE	50	SVM	None	5-CV	10	0.686101	0.846154	0.9875	0.62	0.80375	0.392232	0.80375	79	31	19	1	0.0838987	1	1	Swap_FBK_BR_E_1	MAS5	RFE	50	SVM	ONERFE	IRELIEF	LINEAR SVM
6	Swap_FBK_MM_F_1	1	Y	FBK	MM	F	OS_MO	0.436	0.894	0.39	0.966	0.844		0.678	MAS5	RFE	20000	DA	None	5-CV	10	0.292263	0.858824	0.215686	0.972318	0.594002	0.375735	0.594002	11	281	8	40	0.143737	1	1	Swap_FBK_MM_F_1	MAS5	RFE	20000	DA	ERFE	SRDA	SRDA
7	Swap_FBK_MM_G_1	1	Y	FBK	MM	G	EFS_MO	0.549	0.893	0.503	0.966	0.941		0.7345	MAS5	RFE	20000	DA	None	5-CV	10	0.294957	0.773529	0.297619	0.929688	0.613653	0.475889	0.613653	25	238	18	59	0.254043	1	1	Swap_FBK_MM_G_1	MAS5	RFE	20000	DA	ERFE	SRDA	SRDA
8	Swap_FBK_MM_H_1	1	Y	FBK	MM	H	CPS1	0.923	0.964	0.966	0.958	0.981		0.962	MAS5	RFE	5	DA	None	5-CV	10	0.825642	0.914706	0.943299	0.876712	0.910006	0.292052	0.910006	183	128	18	11	0.0973581	1	1	Swap_FBK_MM_H_1	MAS5	RFE	5	DA	ERFE	SRDA	SRDA
								0.641375														0.492597											0.148778
1	Swap_GeneGo_Hamner_A_1	1	Y	GeneGo	Hamner	A	Class_LT_NLT	0.4296	0.6874	0.8463	0.6132	0.842857	0.453502	0.72975	MAS5	FC+P	50	DA	P.RANK	5-CV	10	-0.106321	0.471429	0.346154	0.545455	0.490385	0.50556	0.445804	9	24	20	17	0.535921	1	0	Swap_GeneGo_Hamner_A_1	MAS5	P+B_FC	<30, program decides	DLDA	h1	Y	1	0.529758	internal model's id	selected models		MCC
4	Swap_GeneGo_Iconix_B_2	1	Y	GeneGo	Iconix	B	Class	0.1469	0.6399	0.3993	0.7598	0.631698	0.472945	0.57955	Median	FC+P	8	DA	P.RANK	5-CV	10	0.513214	0.75	0.835616	0.706294	0.821726	0.428467	0.770955	61	101	42	12	-0.366314	1	0	Swap_GeneGo_Iconix_B_2	Median1000	P+B_FC	<30, program decides	DLDA	liver2	Y	1	0.689203
9	Swap_GeneGo_NIEHS_C_3	1	Y	GeneGo	NIEHS	C	Class	0.7301	0.8731	0.7449	0.952	0.93836	0.305638	0.84845	MAS5	FC+P	26	DA	P.RANK	5-CV	10	0.739616	0.878505	0.721519	0.97037	0.939241	0.309128	0.845945	57	131	4	22	-0.00951626	1	0	Swap_GeneGo_NIEHS_C_3	MAS5	P+B_FC	<30, program decides	DLDA	niehs3	Y	1	0.776008
12	Swap_GeneGo_BR_D_3	1	Y	GeneGo	BR	D	pCR	0.2467	0.7308	0.5155	0.7761	0.737249	0.421173	0.6458	MAS5	FC+P	8	DA	P.RANK	5-CV	10	0.547922	0.838462	0.575758	0.927835	0.788816	0.37886	0.751796	19	90	7	14	-0.301222	1	0	Swap_GeneGo_BR_D_3	MAS5	P+B_FC	<30, program decides	DLDA	br5.1		4	0.471355
15	Swap_GeneGo_BR_E_2	1	Y	GeneGo	BR	E	erpos	0.7048	0.859	0.8785	0.8283	0.91715	0.32408	0.8534	MAS5	FC+P	14	DA	P.RANK	5-CV	10	0.809016	0.907692	0.9875	0.78	0.96525	0.274011	0.88375	79	39	11	1	-0.104216	1	0	Swap_GeneGo_BR_E_2	MAS5	P+B_FC	<30, program decides	DLDA	er2		2	0.824864
17	Swap_GeneGo_MM_F_1	1	Y	GeneGo	MM	F	OS_MO	0.0729	0.5807	0.5187	0.5899	0.581303	0.449033	0.5543	MAS5	FC+P	10	DA	P.RANK	5-CV	10	0.0354686	0.494118	0.568627	0.480969	0.562521	0.602067	0.524798	29	139	150	22	0.0374314	1	0	Swap_GeneGo_MM_F_1	MAS5	P+B_FC	<30, program decides	DLDA	mm_om1.1	Y	1	0.30587
18	Swap_GeneGo_MM_G_1	1	Y	GeneGo	MM	G	EFS_MO	0.0639	0.5114	0.5911	0.4962	0.573856	0.483084	0.54365	MAS5	P	10	RF	P.RANK	5-CV	10	0.0208952	0.494118	0.547619	0.476562	0.491792	0.595273	0.512091	46	122	134	38	0.0430048	1	0	Swap_GeneGo_MM_G_1	MAS5	P	~2000	RF	mm16_em	Y	1	0.262025
19	Swap_GeneGo_MM_H_1	1	Y	GeneGo	MM	H	CPS1	0.8132	0.9063	0.8706	0.973	0.985193	0.245144	0.9218	MAS5	FC+P	24	DA	P.RANK	5-CV	10	-0.0560788	0.470588	0.463918	0.479452	0.47232	0.629129	0.471685	90	70	76	104	0.869279	1	0	Swap_GeneGo_MM_H_1	MAS5	P+B_FC	<30, program decides	DLDA	mm15_cps1		2	0.790879
								0.401012														0.312967											0.0880458
1	Swap_GHI_Hamner_A_1	1	Y	GHI	Hamner	A	Class_LT_NLT	0.632379	0.873864	0.707143	0.951667	0.895893	0.316975	0.829405	MAS5	T-Test	50	Tree	None	5-CV	10	0.426477	0.742857	0.461538	0.909091	0.75	0.451473	0.685315	12	40	4	14	0.205902	1	0	Swap_GHI_Hamner_A_1	MAS5	T-Test	50	Tree	Yes	HelixTree_randomFIRM_Forest	LAVA?	Note_Tree_Method
3	Swap_GHI_Iconix_B_1	1	Y	GHI	Iconix	B	Class	0.654527	0.884577	0.724561	0.947917	0.91931	0.307425	0.836239	Median	T-Test	50	Tree	None	5-CV	10	0.458062	0.763889	0.589041	0.853147	0.814733	0.403407	0.721094	43	122	21	30	0.196464	1	0	Swap_GHI_Iconix_B_1	Median	T-Test	50	Tree	Yes	HelixTree_randomFIRM_Forest
5	Swap_GHI_NIEHS_C_1	1	Y	GHI	NIEHS	C	Class	0.811387	0.915686	0.878205	0.938889	0.941926	0.277424	0.908547	MAS5	T-Test	50	Tree	None	5-CV	10	0.828244	0.920561	0.860759	0.955556	0.973933	0.255393	0.908158	68	129	6	11	-0.0168574	1	0	Swap_GHI_NIEHS_C_1	MAS5	T-Test	50	Tree	Yes	HelixTree_randomFIRM_Forest
7	Swap_GHI_BR_D_1	1	Y	GHI	BR	D	pCR	0.0190413	0.83	0.0533333	0.967059	0.575843	0.37424	0.510196	MAS5	T-Test	50	Tree	None	5-CV	10	0.263504	0.769231	0.0909091	1	0.774133	0.417788	0.545455	3	97	0	30	-0.244463	1	0	Swap_GHI_BR_D_1	MAS5	T-Test	50	Tree	Yes	HelixTree_randomFIRM_Forest
9	Swap_GHI_BR_E_1	1	Y	GHI	BR	E	erpos	0.717163	0.86	0.903279	0.792308	0.909899	0.325607	0.847793	MAS5	T-Test	50	Tree	None	5-CV	10	0.737787	0.869231	1	0.66	0.9445	0.312848	0.83	80	33	17	0	-0.0206242	1	0	Swap_GHI_BR_E_1	MAS5	T-Test	50	Tree	Yes	HelixTree_randomFIRM_Forest
11	Swap_GHI_MM_F_1	1	Y	GHI	MM	F	OS_MO	0.0399396	0.860748	0.0666667	0.975401	0.706417	0.327548	0.521034	MAS5	T-Test	50	Tree	None	5-CV	10	0.152156	0.85	0.0784314	0.986159	0.640274	0.353106	0.532295	4	285	4	47	-0.112216	1	0	Swap_GHI_MM_F_1	MAS5	T-Test	50	Tree	Yes	HelixTree_randomFIRM_Forest
13	Swap_GHI_MM_G_1	1	Y	GHI	MM	G	EFS_MO	0.089143	0.838785	0.120588	0.974444	0.655074	0.355871	0.547516	MAS5	T-Test	50	Tree	None	5-CV	10	0.212766	0.767647	0.130952	0.976562	0.659505	0.423594	0.553757	11	250	6	73	-0.123623	1	0	Swap_GHI_MM_G_1	MAS5	T-Test	50	Tree	Yes	HelixTree_randomFIRM_Forest
15	Swap_GHI_MM_H_1	1	Y	GHI	MM	H	CPS1	0.912428	0.957477	0.975	0.924324	0.973736	0.195798	0.949662	MAS5	T-Test	50	Tree	None	5-CV	10	0.856292	0.929412	0.963918	0.883562	0.969708	0.250468	0.92374	187	129	17	7	0.056136	1	0	Swap_GHI_MM_H_1	MAS5	T-Test	50	Tree	Yes	HelixTree_randomFIRM_Forest
								0.484501														0.491911											-0.0074102
1	Swap_GSK_Hamner_A_1	1	Y	GSK	Hamner	A	Class_LT_NLT	0.571739	0.813636	0.710714	0.861667	0.876726	NA	0.78619	MAS5	FC+P	14	NB	Mean Shift	5-CV	10	0.0676264	0.571429	0.384615	0.681818	0.558566	0.518513	0.533217	10	30	14	16	0.504112	1	0	Swap_GSK_Hamner_A_1	MAS5	FC+P	14	NB
2	Swap_GSK_Iconix_B_1	1	Y	GSK	Iconix	B	Class	0.436548	0.774627	0.575439	0.853472	0.855921	NA	0.714455	Median	FC+P	90	NB	Mean Shift	5-CV	10	0.457348	0.75463	0.657534	0.804196	0.812722	0.418893	0.730865	48	115	28	25	-0.0207998	1	0	Swap_GSK_Iconix_B_1	None	FC+P	90	NB
3	Swap_GSK_NIEHS_C_1	1	Y	GSK	NIEHS	C	Class	0.803048	0.906863	0.880769	0.923016	0.954121	NA	0.901893	MAS5	FC+P	44	NB	Mean Shift	5-CV	10	0.838461	0.925234	0.873418	0.955556	0.968214	0.267745	0.914487	69	129	6	10	-0.0354135	1	0	Swap_GSK_NIEHS_C_1	MAS5	FC+P	44	NB
4	Swap_GSK_BR_D_1	1	Y	GSK	BR	D	pCR	0.368148	0.839	0.46	0.905882	0.742667	NA	0.682941	MAS5	FC+P	43	NB	Mean Shift	5-CV	10	0.459155	0.815385	0.424242	0.948454	0.814433	0.37575	0.686348	14	92	5	19	-0.0910067	1	0	Swap_GSK_BR_D_1	MAS5	FC+P	43	NB
5	Swap_GSK_BR_E_1	1	Y	GSK	BR	E	erpos	0.73888	0.876	0.903279	0.833333	0.926061	NA	0.868306	MAS5	FC+P	13	NB	Mean Shift	5-CV	10	0.680816	0.846154	0.975	0.64	0.94375	0.328736	0.8075	78	32	18	2	0.0580633	1	0	Swap_GSK_BR_E_1	MAS5	FC+P	13	NB
6	Swap_GSK_MM_F_1	1	Y	GSK	MM	F	OS_MO	0.177552	0.836449	0.237037	0.922995	0.650406	NA	0.580016	MAS5	FC+P	1	NB	Mean Shift	5-CV	10	0.0796238	0.797059	0.156863	0.910035	0.612389	0.399996	0.533449	8	263	26	43	0.0979285	1	0	Swap_GSK_MM_F_1	MAS5	FC+P	1	NB
7	Swap_GSK_MM_G_1	1	Y	GSK	MM	G	EFS_MO	0.220762	0.803271	0.311765	0.896111	0.692778	NA	0.603938	MAS5	FC+P	48	NB	Mean Shift	5-CV	10	0.320533	0.776471	0.345238	0.917969	0.687035	0.417309	0.631603	29	235	21	55	-0.0997706	1	0	Swap_GSK_MM_G_1	MAS5	FC+P	48	NB
8	Swap_GSK_MM_H_1	1	Y	GSK	MM	H	CPS1	0.896529	0.953271	0.967143	0.927027	0.979218	NA	0.947085	MAS5	FC+P	13	NB	Mean Shift	5-CV	10	0.838286	0.920588	0.958763	0.869863	0.975357	0.27368	0.914313	186	127	19	8	0.0582439	1	0	Swap_GSK_MM_H_1	MAS5	FC+P	13	NB
								0.526651														0.467731											0.0589197
1	Swap_NCTR_Hamner_A_1	1	Y	NCTR	Hamner	A	Class_LT_NLT	0.680897	0.864773	0.653571	0.963333	0.906964	NA	0.808452	MAS5	SAM	10	NB	Mean Shift	5-CV	10	0.392019	0.728571	0.461538	0.886364	0.673951	0.520988	0.673951	12	39	5	14	0.288878	1	1	Swap_NCTR_Hamner_A_1	Mas5	SAM	10	NB	0.350823	0.722222	0.5	0.833333	0.666667	NA	NA	MCC_val	Accuracy_val
641	Swap_NCTR_Iconix_B_1	1	Y	NCTR	Iconix	B	Class	0.639881	0.859701	0.64386	0.945139	0.883187	NA	0.794499	Median	SAM	135	KNN	Mean Shift	5-CV	10	0.466467	0.773148	0.506849	0.909091	0.746575	0.440375	0.70797	37	130	13	36	0.173413	1	0	Swap_NCTR_Iconix_B_1	None	SAM	135	KNN	0.129125	0.578947	0.117647	0.952381	0.628151	NA	3
1281	Swap_NCTR_NIEHS_C_1	1	Y	NCTR	NIEHS	C	Class	0.836125	0.922549	0.9	0.936508	0.94014	NA	0.918254	MAS5	FC+P	180	KNN	Mean Shift	5-CV	10	0.838798	0.925234	0.886076	0.948148	0.934412	0.266706	0.917112	70	128	7	9	-0.00267276	1	0	Swap_NCTR_NIEHS_C_1	Mas5	FCP	180	KNN	0.769075	0.902174	0.758621	0.968254	0.896004	NA	5
1921	Swap_NCTR_BR_D_1	1	Y	NCTR	BR	D	pCR	0.275261	0.73	0.6	0.752941	0.716157	NA	0.676471	MAS5	FC+P	65	NB	Mean Shift	5-CV	10	0.0537995	0.676923	0.212121	0.835052	0.523586	0.568399	0.523586	7	81	16	26	0.221461	1	1	Swap_NCTR_BR_D_1	Mas5	FCP	65	NB	0.511146	0.836735	0.416667	0.972973	0.69482	NA	NA
2561	Swap_NCTR_BR_E_1	1	Y	NCTR	BR	E	erpos	0.732241	0.872	0.888525	0.846154	0.910677	NA	0.867339	MAS5	SAM	25	NB	Mean Shift	5-CV	10	0.59651	0.807692	0.9625	0.56	0.76125	0.438529	0.76125	77	28	22	3	0.135731	1	1	Swap_NCTR_BR_E_1	Mas5	SAM	25	NB	0.859474	0.938776	0.941176	0.933333	0.937255	NA	NA
3201	Swap_NCTR_MM_F_4	1	Y	NCTR	MM	F	OS_MO	0.218821	0.808879	0.366667	0.872727	0.633551	NA	0.619697	MAS5	SAM	125	NB	Mean Shift	5-CV	10	0.00537907	0.811765	0.0588235	0.944637	0.50173	0.433861	0.50173	3	273	16	48	0.213442	1	1	Swap_NCTR_MM_F_4	Mas5	SAM	125	NB	0.0529813	0.8	0.133333	0.911111	0.522222	NA	NA
3841	Swap_NCTR_MM_G_11	1	Y	NCTR	MM	G	EFS_MO	0.223368	0.756542	0.435294	0.817222	0.644984	NA	0.626258	MAS5	SAM	45	KNN	Mean Shift	5-CV	10	0.109193	0.738235	0.130952	0.9375	0.534226	0.511629	0.534226	11	240	16	73	0.114175	1	1	Swap_NCTR_MM_G_11	Mas5	SAM	45	KNN	0.148873	0.714286	0.269231	0.860759	0.644109	NA	11
4481	Swap_NCTR_MM_H_1	1	Y	NCTR	MM	H	CPS1	0.920244	0.964019	0.977857	0.937838	0.979686	NA	0.957847	MAS5	FC+P	15	KNN	Mean Shift	5-CV	10	0.80856	0.905882	0.953608	0.842466	0.967801	0.244949	0.898037	185	123	23	9	0.111684	1	0	Swap_NCTR_MM_H_1	Mas5	FCP	15	KNN	0.758545	0.87619	0.964912	0.770833	0.936404	NA	15
								0.565855														0.408841											0.157014
15	Swap_NIEHS_Hamner_A_15		Y	NIEHS	Hamner	A																0.187087	0.657143	0.153846	0.954545	0.554196	0.58554	0.554196	4	42	2	22	-	1	1	Swap_NIEHS_Hamner_A_15
21	Swap_NIEHS_Iconix_B_1		Y	NIEHS	Iconix	B																-0.0487275	0.657407	0	0.993007	0.496503	0.585314	0.496503	0	142	1	73	-	1	1	Swap_NIEHS_Iconix_B_1
45	Swap_NIEHS_NIEHS_C_1		Y	NIEHS	NIEHS	C																0.633164	0.831776	0.64557	0.940741	0.793155	0.410152	0.793155	51	127	8	28	-	1	1	Swap_NIEHS_NIEHS_C_1
57	Swap_NIEHS_BR_D_1		Y	NIEHS	BR	D																0.292893	0.776923	0.151515	0.989691	0.570603	0.47231	0.570603	5	96	1	28	-	0.992308	1	Swap_NIEHS_BR_D_1
77	Swap_NIEHS_BR_E_5		Y	NIEHS	BR	E																0.491116	0.761538	0.825	0.66	0.7425	0.488325	0.7425	66	33	17	14	-	0.992308	1	Swap_NIEHS_BR_E_5
97	Swap_NIEHS_MM_F_3		Y	NIEHS	MM	F																-0.0032201	0.723529	0.176471	0.820069	0.49827	0.525805	0.49827	9	237	52	42	-	0.970588	1	Swap_NIEHS_MM_F_3
115	Swap_NIEHS_MM_G_3		Y	NIEHS	MM	G																-0.00949552	0.738235	0.0238095	0.972656	0.498233	0.511629	0.498233	2	249	7	82	-	0.970588	1	Swap_NIEHS_MM_G_3
134	Swap_NIEHS_MM_H_3		Y	NIEHS	MM	H																0.586073	0.794118	0.93299	0.609589	0.771289	0.453743	0.771289	181	89	57	13	-	0.970588	1	Swap_NIEHS_MM_H_3
																						0.266111											-
1	Swap_NWU_Hamner_A_1	1	Y	NWU	Hamner	A	Class_LT_NLT	0.6956	0.8636	0.6862	0.9666	0.9332	0.3088	0.8264	MAS5	FC+P	1013	SVM	None	5-CV	10	0.2927	0.685714	0.192308	0.977273	0.759615	0.481906	0.58479	5	43	1	21	0.4029	1	0	Swap_NWU_Hamner_A_1	MAS5.0	FC+P	1013	svm	svm_noPreFilter_0.01_1.5
31	Swap_NWU_Iconix_B_1	1	Y	NWU	Iconix	B	Class	0.746	0.8971	0.782	0.945	0.9516	0.2733	0.8635	Median	FC+P	2138	SVM	None	5-CV	10	0.421526	0.731481	0.671233	0.762238	0.775122	0.462895	0.716735	49	109	34	24	0.324474	1	0	Swap_NWU_Iconix_B_1	Median	FC+P	2138	svm	svm_noPreFilter_0.05_1
52	Swap_NWU_NIEHS_C_1	1	Y	NWU	NIEHS	C	Class	0.8044	0.908	0.8599	0.9356	0.9538	0.2755	0.89775	MAS5	FC+P	7940	Tree	None	5-CV	10	0.828372	0.920561	0.848101	0.962963	0.978622	0.249174	0.905532	67	130	5	12	-0.0239717	1	0	Swap_NWU_NIEHS_C_1	MAS5.0	FC+P	7940	tree	randomForest_noPreFilter_0.05_1.5
82	Swap_NWU_BR_D_1	1	Y	NWU	BR	D	pCR	0.6172	0.852	0.0167	1	0.7258	0.3428	0.50835	MAS5	FC+P	67	Tree	None	5-CV	10	0.263504	0.769231	0.0909091	1	0.56248	0.442005	0.545455	3	97	0	30	0.353696	1	0	Swap_NWU_BR_D_1	MAS5.0	FC+P	67	tree	randomForest_IQR-Filter_0.05_1
112	Swap_NWU_BR_E_1	1	Y	NWU	BR	E	erpos	0.7269	0.8679	0.915	0.7998	0.934	0.3172	0.8574	MAS5	FC+P	104	Tree	None	5-CV	10	0.840053	0.923077	0.9875	0.82	0.96425	0.309154	0.90375	79	41	9	1	-0.113153	1	0	Swap_NWU_BR_E_1	MAS5.0	FC+P	104	tree	randomForest_IQR-Filter_0.01_1
142	Swap_NWU_MM_F_1	1	Y	NWU	MM	F	OS_MO	0.1767	0.8272	0.2551	0.9121	0.6021	0.4096	0.5836	MAS5	FC+P	154	knn	None	5-CV	10	0.120334	0.817647	0.156863	0.934256	0.545559	0.427028	0.545559	8	270	19	43	0.0563661	1	1	Swap_NWU_MM_F_1	MAS5.0	FC+P	154	knn	knn_IQR-Filter_0.05_1
157	Swap_NWU_MM_G_1	1	Y	NWU	MM	G	EFS_MO	0.2105	0.8426	0.0478	0.9945	0.6532	0.3593	0.52115	MAS5	FC+P	42	Tree	None	5-CV	10	0.0999733	0.755882	0.0357143	0.992188	0.647879	0.430462	0.513951	3	254	2	81	0.110527	1	0	Swap_NWU_MM_G_1	MAS5.0	FC+P	42	tree	randomForest_IQR-Filter_0.01_1
172	Swap_NWU_MM_H_1	1	Y	NWU	MM	H	CPS1	0.8692	0.9406	0.9472	0.9256	0.9689	0.2294	0.9364	MAS5	FC+P	15	Tree	None	5-CV	10	0.712444	0.858824	0.871134	0.842466	0.929177	0.318305	0.8568	169	123	23	25	0.156756	1	0	Swap_NWU_MM_H_1	MAS5.0	FC+P	15	tree	randomForest_IQR-Filter_0.05_1.5
								0.605812														0.447363											0.158449
1	Swap_SA_Hamner_A_1	1	Y	SA	Hamner	A	Class_LT_NLT	1	1	1	1			1	RMA	FC+P	6	Tree	Agilent	5-CV	10	0.39511	0.728571	0.5	0.863636	0.681818	0.520988	0.681818	13	38	6	13	0.60489	1	1	Swap_SA_Hamner_A_1	RMA, Baseline to median of all samples transformation	FC+P	6	Decision Tree
14	Swap_SA_Iconix_B_1	1	Y	SA	Iconix	B	Class	0.841728	0.935	0.894737	0.951389			0.923063	RMA	FC+P	6	Tree	Agilent	5-CV	10	0.186276	0.675926	0.246575	0.895105	0.57084	0.569275	0.57084	18	128	15	55	0.655452	1	1	Swap_SA_Iconix_B_1	RMA, Baseline to median of all samples transformation, 75percentile	FC+P	6	Decision Tree
23	Swap_SA_NIEHS_C_4	1	Y	SA	NIEHS	C	Class	1	1	1	1			1	RMA	FC+P	135	SVM	Agilent	5-CV	10	0.600089	0.817757	0.658228	0.911111	0.784669	0.426899	0.784669	52	123	12	27	0.399911	0.995327	1	Swap_SA_NIEHS_C_4	RMA, Baseline to median of all samples transformation	FC+P	135	SVM
30	Swap_SA_BR_D_4	1	Y	SA	BR	D	pCR	1	1	1	1			1	RMA	FC+P	23	SVM	Agilent	5-CV	10	0.175724	0.684615	0.393939	0.783505	0.588722	0.561591	0.588722	13	76	21	20	0.824276	1	1	Swap_SA_BR_D_4	RMA, Baseline to median of all samples transformation	FC+P	23	SVM
37	Swap_SA_BR_E_3	1	Y	SA	BR	E	erpos	1	1	1	1			1	RMA	FC+P	30	SVM	Agilent	5-CV	10	0.419127	0.669231	0.5375	0.88	0.70875	0.575125	0.70875	43	44	6	37	0.580873	1	1	Swap_SA_BR_E_3	RMA, Baseline to median of all samples transformation	FC+P	30	SVM
45	Swap_SA_MM_F_5	1	Y	SA	MM	F	OS_MO	0.915231	0.98	0.925926	0.989305			0.957615	RMA	FC+P	17	ANN	Agilent	5-CV	10	0.122676	0.794118	0.215686	0.896194	0.55594	0.453743	0.55594	11	259	30	40	0.792555	1	1	Swap_SA_MM_F_5	RMA, Baseline to median of all samples transformation	FC+P	17	Neural Network(15-10-5)
49	Swap_SA_MM_G_3	1	Y	SA	MM	G	EFS_MO	1	1	1	1			1	RMA	FC+P	104	SVM	Agilent	5-CV	10	-0.0211919	0.635294	0.202381	0.777344	0.489862	0.603909	0.489862	17	199	57	67	1.02119	1	1	Swap_SA_MM_G_3	RMA, Baseline to median of all samples transformation	FC+P	104	SVM
55	Swap_SA_MM_H_3	1	Y	SA	MM	H	CPS1	0.989757	0.995	0.992857	1			0.996429	RMA	FC+P	32	SVM	Agilent	5-CV	10	0.431772	0.705882	0.974227	0.349315	0.661771	0.542326	0.661771	189	51	95	5	0.557985	1	1	Swap_SA_MM_H_3	RMA, Baseline to median of all samples transformation	FC+P	32	SVM
								0.968339														0.288698											0.679642
1	Swap_SAI_Hamner_A_1	1	Y	SAI	Hamner	A	Class_LT_NLT	0.82	0.921	0.768	0.992			0.88	RMA	Bscatter	30	SVM	EB	5-CV	20	0.393176	0.728571	0.384615	0.931818	0.737762	0.506361	0.658217	10	41	3	16	0.426824	1	0	Swap_SAI_Hamner_A_1	RMA	30	Bscatter	SVM
11	Swap_SAI_Iconix_B_1	1	Y	SAI	Iconix	B	Class	0.67	0.867	0.745	0.916			0.8305	Median	Welch	100	Logistic	EB	5-CV	20	0.356	0.726852	0.465753	0.86014	0.712185	0.486774	0.662947	34	123	20	39	0.314	1	0	Swap_SAI_Iconix_B_1	Median Scaling	100	WelchT	LR
21	Swap_SAI_NIEHS_C_1	1	Y	SAI	NIEHS	C	Class	0.84	0.924	0.896	0.942			0.919	MAS5	KS	30	KNN	None	5-CV	20	0.828244	0.920561	0.860759	0.955556	0.906751	0.282871	0.908158	68	129	6	11	0.0117559	1	0	Swap_SAI_NIEHS_C_1	MAS5	30	KS test	KNN
31	Swap_SAI_BR_D_1	1	Y	SAI	BR	D	pCR	0.34	0.776	0.613	0.804			0.7085	MAS5	Welch	50	DA	None	5-CV	20	0.442924	0.784615	0.606061	0.845361	0.754296	0.452038	0.725711	20	82	15	13	-0.102924	1	0	Swap_SAI_BR_D_1	MAS5	50	WelchT	DLDA
41	Swap_SAI_BR_E_1	1	Y	SAI	BR	E	erpos	0.76	0.882	0.879	0.884			0.8815	MAS5	NIEHS	26	DA	None	5-CV	20	0.806243	0.907692	0.975	0.8	0.915375	0.294527	0.8875	78	40	10	2	-0.0462426	1	0	Swap_SAI_BR_E_1	MAS5	26	NIEHS	DLDA
51	Swap_SAI_MM_F_1	1	Y	SAI	MM	F	OS_MO	0.26	0.802	0.452	0.852			0.652	RMA	NIEHS	46	DA	None	5-CV	20	0.208169	0.802941	0.313725	0.889273	0.616087	0.435042	0.601499	16	257	32	35	0.0518312	1	0	Swap_SAI_MM_F_1	RMA	46	NIEHS	DLDA
61	Swap_SAI_MM_G_1	1	Y	SAI	MM	G	EFS_MO	0.23	0.77	0.41	0.838			0.624	MAS5	T-Test	82	DA	None	5-CV	20	0.242575	0.732353	0.380952	0.847656	0.609538	0.509894	0.614304	32	217	39	52	-0.0125755	1	0	Swap_SAI_MM_G_1	MAS5	82	T-Test	DLDA
71	Swap_SAI_MM_H_1	1	Y	SAI	MM	H	CPS1	0.92	0.965	0.951	0.972			0.9615	MAS5	Wilcoxon	10	DA	None	5-CV	20	0.80985	0.905882	0.963918	0.828767	0.919167	0.293903	0.896342	187	121	25	7	0.11015	1	0	Swap_SAI_MM_H_1	MAS5	10	Wilcoxon	DLDA
								0.605														0.510898											0.0941023
1	Swap_SAS_Hamner_A_M09_LR_009	1	Y	SAS	Hamner	A	Class_LT_NLT	0.367358	0.733333	0.442857	0.878571	0.682653	0.460231	0.660714	Mean	T-Test	5	Logistic	None	5-CV	10	0.433629	0.728571	0.269231	1	0.634615	0.520988	0.634615	7	44	0	19	-0.0662711	1	1	Swap_SAS_Hamner_A_M09_LR_009	Mean	T-Test	5	LR	0.580778	30	0.662857	0.759362	0.180667	0.0522039	0.651919	Combo4	NumberOfFeaturesUsed (passed filtering)
44	Swap_SAS_Iconix_B_M39_RBM_018	1	Y	SAS	Iconix	B	Class	0.450704	0.795588	0.463158	0.92449	0.812567	0.383332	0.693824	Mean	T-Test	150	SVM	None	5-CV	10	0.474039	0.75463	0.712329	0.776224	0.744276	0.495349	0.744276	52	111	32	21	-0.0233354	1	1	Swap_SAS_Iconix_B_M39_RBM_018	Mean	T-Test	150	RBM	0.668882	150	0.708756	0.816298	0.113351	0.0223157	0.741608
84	Swap_SAS_NIEHS_C_M21_PT_017	1	Y	SAS	NIEHS	C	Class	0.810056	0.910784	0.861538	0.94127	0.940822	0.284806	0.901404	Mean	T-Test	90	Tree	None	5-CV	10	0.797724	0.906542	0.822785	0.955556	0.88917	0.305709	0.88917	65	129	6	14	0.0123315	1	1	Swap_SAS_NIEHS_C_M21_PT_017	Mean	T-Test	90	PT	0.844214	90	0.900829	0.916541	0.00901989	0.0048216	0.8556
117	Swap_SAS_BR_D_M28_PT_028	1	Y	SAS	BR	D	pCR	0.10115	0.84	0.0666667	0.976471	0.724824	0.349092	0.521569	Mean	T-Test	15	Tree	None	5-CV	10	0.330695	0.784615	0.181818	0.989691	0.585754	0.464095	0.585754	6	96	1	27	-0.229545	1	1	Swap_SAS_BR_D_M28_PT_028	Mean	T-Test	15	PT	0.57922	15	0.383333	0.855637	0.19325	0.00556031	0.738577
158	Swap_SAS_BR_E_M10_PLS_022	1	Y	SAS	BR	E	erpos	0.716444	0.864	0.877049	0.84359	0.917297	0.31934	0.860319	Mean	T-Test	90	PLS	None	5-CV	10	0.686101	0.846154	0.9875	0.62	0.80375	0.392232	0.80375	79	31	19	1	0.0303423	1	1	Swap_SAS_BR_E_M10_PLS_022	Mean	T-Test	90	PLS	0.7946	90	0.897801	0.814484	0.0132355	0.0154446	0.820652
197	Swap_SAS_MM_F_M1_PLS_018	1	Y	SAS	MM	F	OS_MO	0.123472	0.866822	0.0814815	0.980214	0.670628	0.330681	0.530848	Mean	T-Test	60	PLS	None	5-CV	10	0.206497	0.855882	0.0980392	0.989619	0.543829	0.379628	0.543829	5	286	3	46	-0.0830254	1	1	Swap_SAS_MM_F_M1_PLS_018	Mean	T-Test	60	PLS	0.58256	60	0.372222	0.880848	0.178413	0.00619544	0.73559
202	Swap_SAS_MM_G_M5_PT_029	1	Y	SAS	MM	G	EFS_MO	0.249062	0.842991	0.2	0.964444	0.676846	0.353861	0.582222	Mean	T-Test	30	Tree	None	5-CV	10	0.260478	0.776471	0.154762	0.980469	0.567615	0.472789	0.567615	13	251	5	71	-0.0114161	1	1	Swap_SAS_MM_G_M5_PT_029	Mean	T-Test	30	PT	0.603759	30	0.51469	0.864581	0.0712887	0.00632101	0.721992
208	Swap_SAS_MM_H_M4_RBM_036	1	Y	SAS	MM	H	CPS1	0.893589	0.951629	0.959643	0.936464	0.972405	0.215737	0.948053	Mean	T-Test	30	SVM	None	5-CV	10	0.838756	0.920588	0.963918	0.863014	0.913466	0.281801	0.913466	187	126	20	7	0.0548334	1	1	Swap_SAS_MM_H_M4_RBM_036	Mean	T-Test	30	RBM	0.900472	30	0.966235	0.924866	0.00657428	0.0152977	0.902766
								0.477782														0.50349											-0.0356878
137	Swap_Tsinghua_Hamner_A_137	1	Y	Tsinghua	Hamner	A	Class_LT_NLT	0.73688	0.888636	0.732143	0.961667	0.939405	0.307566	0.846905	dChip	RFE	268	SVM	None	5-CV	10	0.137973	0.642857	0.153846	0.931818	0.674825	0.493402	0.542832	4	41	3	22	0.598907	1	0	Swap_Tsinghua_Hamner_A_137	dChip	RFE	268	SVM							SVMRFE
236	Swap_Tsinghua_Iconix_B_77	5	Y	Tsinghua	Iconix	B	Class	0.70725	0.880597	0.792983	0.915278	0.936678	0.293496	0.85413	Median	SAM	262	SVM	None	5-CV	10	0.489963	0.768519	0.684932	0.811189	0.819619	0.408703	0.74806	50	116	27	23	0.217286	1	0	Swap_Tsinghua_Iconix_B_77	None	SAM	262	SVM				0.1
337	Swap_Tsinghua_NIEHS_C_41	1	Y	Tsinghua	NIEHS	C	Class	0.825764	0.917647	0.89359	0.93254	0.952834	0.264535	0.913065	dChip	FC+P	2163	Tree	None	5-CV	10	0.808349	0.906542	0.936709	0.888889	0.943741	0.365699	0.912799	74	120	15	5	0.017415	1	0	Swap_Tsinghua_NIEHS_C_41	dChip	FC+P	2163	Tree	0.7	0.5			5000	200
518	Swap_Tsinghua_BR_D_90	1	Y	Tsinghua	BR	D	pCR	0.323555	0.843	0.36	0.928235	0.755765	0.340665	0.644118	dChip	RFE	219	SVM	None	5-CV	10	0	0.746154	0	1	0.660106	0.458766	0.5	0	97	0	33	0.323555	1	0	Swap_Tsinghua_BR_D_90	dChip	RFE	219	SVM							RSVM
594	Swap_Tsinghua_BR_E_31	1	Y	Tsinghua	BR	E	erpos	0.701628	0.859	0.901639	0.792308	0.885183	0.352821	0.846974	dChip	FC+P	682	KNN	None	5-CV	10	0.824197	0.915385	0.9125	0.92	0.944	0.327226	0.91625	73	46	4	7	-0.122569	1	0	Swap_Tsinghua_BR_E_31	dChip	FC+P	682	KNN	0.8	0.05	5
707	Swap_Tsinghua_MM_F_12	3	Y	Tsinghua	MM	F	OS_MO	0.179171	0.866355	0.133333	0.972193	0.752189	0.322893	0.552763	dChip	RFE	1586	SVM	None	5-CV	10	0	0.85	0	1	0.471233	0.360246	0.5	0	289	0	51	0.179171	1	0	Swap_Tsinghua_MM_F_12	dChip	RFE	1586	SVM							RSVM
834	Swap_Tsinghua_MM_G_42	10	Y	Tsinghua	MM	G	EFS_MO	0.172613	0.776636	0.302941	0.866111	0.648023	0.40361	0.584526	dChip	RFE	160	SVM	None	5-CV	10	0	0.752941	0	1	0.568383	0.493219	0.5	0	256	0	84	0.172613	1	0	Swap_Tsinghua_MM_G_42	dChip	RFE	160	SVM							RSVM
927	Swap_Tsinghua_MM_H_14	1	Y	Tsinghua	MM	H	CPS1	0.8608	0.936916	0.951429	0.909459	0.972254	0.228844	0.930444	dChip	SAM	54	KNN	None	5-CV	10	0.739186	0.867647	0.974227	0.726027	0.962135	0.286022	0.850127	189	106	40	5	0.121614	1	0	Swap_Tsinghua_MM_H_14	dChip	SAM	54	KNN			11	0.1
								0.563458														0.374959											0.188499
	Swap_TSN_Hamner_A_1	1	Y	TSN	Hamner	A	Class_LT_NLT	0.403	0.7489	0.5429	0.845	-	-	0.6939								0.1885	0.6571	0.1923	0.9318	-	-	0.5621	5	41	3	21	0.2145	1
	Swap_TSN_Iconix_B_1	1	Y	TSN	Iconix	B	Class	0.2928	0.695	0.5579	0.7493	-	-	0.6536								0.4086	0.7176	0.6986	0.7273	-	-	0.713	51	104	39	22	-0.1158	1
	Swap_TSN_NIEHS_C_1	1	Y	TSN	NIEHS	C	Class	0.765	0.8887	0.8603	0.9063	-	-	0.8833								0.8002	0.9065	0.7848	0.9778	-	-	0.8813	62	132	3	17	-0.0352	1
	Swap_TSN_BR_D_1	1	Y	TSN	BR	D	pCR	0.148	0.674	0.4867	0.7071	-	-	0.5969								0.3937	0.7769	0.5152	0.866	-	-	0.6906	17	84	13	16	-0.2457	1
	Swap_TSN_BR_E_1	1	Y	TSN	BR	E	erpos	0.6716	0.842	0.8541	0.8231	-	-	0.8386								0.6448	0.8308	0.9625	0.62	-	-	0.7913	77	31	19	3	0.0268	1
	Swap_TSN_MM_F_1	1	Y	TSN	MM	F	OS_MO	0.0383	0.6388	0.3778	0.6765	-	-	0.5271								0.1549	0.7618	0.3269	0.8403	-	-	0.5836	17	242	46	35	-0.1166	1
	Swap_TSN_MM_G_1	1	Y	TSN	MM	G	EFS_MO	0.1369	0.6874	0.4353	0.735	-	-	0.5851								0.0556	0.6765	0.2262	0.8242	-	-	0.5252	19	211	45	65	0.0813	1
	Swap_TSN_MM_H_1	1	Y	TSN	MM	H	CPS1	0.6858	0.8266	0.7507	0.9703	-	-	0.8605								0.713	0.8529	0.8093	0.911	-	-	0.8601	157	133	13	37	-0.0272	1
								0.392675														0.419913											-0.0272375
1	Swap_UIUC_Hamner_A_1	1	Y	UIUC	Hamner	A	Class_LT_NLT	0.842329	0.931818	0.871429	0.96	0.923214	0.254794	0.915714	MAS5	T-Test	93	KNN	None	5-CV	10	0.277929	0.685714	0.307692	0.909091	0.608392	0.554459	0.608392	8	40	4	18	0.5644	1	0	Swap_UIUC_Hamner_A_1	None	T-Test	93	KNN	UIUC_Hamner_A_1	Corresponding_UniqueModelID_In_unswap_dataset
5	Swap_UIUC_Iconix_B_1	1	Y	UIUC	Iconix	B	Class	0.779396	0.910945	0.829825	0.943056	0.89255	0.296358	0.88644	Median	T-Test	62	KNN	None	5-CV	10	0.301234	0.685185	0.547945	0.755245	0.651595	0.558335	0.651595	40	108	35	33	0.478162	1	0	Swap_UIUC_Iconix_B_1	None	T-Test	62	KNN	UIUC_Iconix_B_1
9	Swap_UIUC_NIEHS_C_1	1	Y	UIUC	NIEHS	C	Class	0.855873	0.931863	0.912821	0.943651	0.928236	0.260949	0.928236	MAS5	T-Test	10	SVM	None	5-CV	10	0.838461	0.925234	0.873418	0.955556	0.914487	0.273434	0.914487	69	129	6	10	0.0174119	1	1	Swap_UIUC_NIEHS_C_1	None	T-Test	10	SVM	UIUC_NIEHS_C_1
13	Swap_UIUC_BR_D_1	1	Y	UIUC	BR	D	pCR	0.681177	0.926	0.56	0.990588	0.866471	0.270031	0.775294	MAS5	T-Test	13	Tree	None	5-CV	10	0.229604	0.761538	0.181818	0.958763	0.570291	0.483613	0.570291	6	93	4	27	0.451573	1	0	Swap_UIUC_BR_D_1	None	T-Test	13	Tree	UIUC_BR_D_4
17	Swap_UIUC_BR_E_1	1	Y	UIUC	BR	E	erpos	0.817328	0.913	0.884615	0.931148	0.907881	0.290237	0.907881	MAS5	T-Test	26	KNN	None	5-CV	10	0.804524	0.907692	0.9625	0.82	0.89125	0.300988	0.89125	77	41	9	3	0.0128044	1	0	Swap_UIUC_BR_E_1	None	T-Test	26	KNN	UIUC_BR_E_3
21	Swap_UIUC_MM_F_1	1	Y	UIUC	MM	F	OS_MO	0.57176	0.903738	0.640741	0.941711	0.932165	0.28934	0.791226	MAS5	T-Test	27	NB	None	5-CV	10	0.203456	0.820588	0.254902	0.920415	0.600516	0.409075	0.587659	13	266	23	38	0.368304	1	0	Swap_UIUC_MM_F_1	None	T-Test	27	NB	UIUC_MM_F_2
25	Swap_UIUC_MM_G_1	1	Y	UIUC	MM	G	EFS_MO	0.536195	0.878972	0.588235	0.933889	0.781748	0.336331	0.761062	MAS5	T-Test	10	NB	None	5-CV	10	0.235702	0.741176	0.333333	0.875	0.642346	0.482112	0.604167	28	224	32	56	0.300493	1	0	Swap_UIUC_MM_G_1	None	T-Test	10	NB	UIUC_MM_G_2
29	Swap_UIUC_MM_H_1	1	Y	UIUC	MM	H	CPS1	0.86434	0.93785	0.942143	0.92973	0.974686	0.233004	0.935936	MAS5	T-Test	19	Tree	None	5-CV	10	0.825577	0.914706	0.938144	0.883562	0.95299	0.26452	0.910853	182	129	17	12	0.0387625	1	0	Swap_UIUC_MM_H_1	None	T-Test	19	Tree	UIUC_MM_H_2
								0.74355														0.464561											0.278989
1	Swap_ZJU_Hamner_A_1	1	Y	ZJU	Hamner	A	Class_LT_NLT	0.992	0.997	0.996	0.996	NA	NA	0.996	MAS5	FC+P	200	KNN	Mean Shift	5-CV	10	0.108631	0.628571	0.192308	0.886364	0.539336	0.609449	0.539336	5	39	5	21	0.883369	1	1	Swap_ZJU_Hamner_A_1	MAS5	FC+P+Pearson correlation	200	KNN	0.993	0.998	0.015	0.005	knn (k=7)
5	Swap_ZJU_Iconix_B_1	1	Y	ZJU	Iconix	B	Class	0.629	0.856	0.611	0.953	NA	NA	0.782	Median	FC+P	145	KNN	None	5-CV	10	0.115307	0.652778	0.205479	0.881119	0.543299	0.589256	0.543299	15	126	17	58	0.513693	1	1	Swap_ZJU_Iconix_B_1	MAS5	FC+P+Pearson correlation	145	KNN	0.841	0.861	0.052	0.012	knn (k=5)
9	Swap_ZJU_NIEHS_C_1	1	Y	ZJU	NIEHS	C	Class	0.856	0.932	0.912	0.944	NA	NA	0.928	MAS5	FC+P	220	KNN	None	5-CV	10	0.838461	0.925234	0.873418	0.955556	0.914487	0.273434	0.914487	69	129	6	10	0.0175389	1	1	Swap_ZJU_NIEHS_C_1	MAS5	FC+P+Pearson correlation	220	KNN	0.91	0.945	0.008	0.006	knn (k=7)
13	Swap_ZJU_BR_D_1	1	Y	ZJU	BR	D	pCR	0.526	0.897	0.32	0.999	NA	NA	0.6595	MAS5	FC+P	210	KNN	None	5-CV	10	0.292893	0.776923	0.151515	0.989691	0.570603	0.47231	0.570603	5	96	1	28	0.233107	1	1	Swap_ZJU_BR_D_1	MAS5	FC+P+Pearson correlation	210	KNN	0.98	0.893	0.063	0.009	knn (k=5)
17	Swap_ZJU_BR_E_1	1	Y	ZJU	BR	E	erpos	0.808	0.908	0.915	0.897	NA	NA	0.906	MAS5	FC+P	270	NC	None	5-CV	10	0.787304	0.9	0.9375	0.84	0.88875	0.316228	0.88875	75	42	8	5	0.0206961	1	1	Swap_ZJU_BR_E_1	MAS5	FC+P+Pearson correlation	270	NC	0.933	0.871	0	0.009	NC (temp1, threshold=0.635)
21	Swap_ZJU_MM_F_1	1	Y	ZJU	MM	F	OS_MO	0.508	0.91	0.307	0.997	NA	NA	0.652	MAS5	FC+P	120	KNN	None	5-CV	10	0.136521	0.852941	0.0392157	0.99654	0.517878	0.383482	0.517878	2	288	1	49	0.371479	1	1	Swap_ZJU_MM_F_1	MAS5	FC+P+Pearson correlation	120	KNN	0.944	0.909	0.073	0.007	knn (k=5)
25	Swap_ZJU_MM_G_1	1	Y	ZJU	MM	G	EFS_MO	0.487	0.885	0.315	0.992	NA	NA	0.6535	MAS5	FC+P	195	KNN	None	5-CV	10	0.0917928	0.755882	0.0238095	0.996094	0.509952	0.494083	0.509952	2	255	1	82	0.395207	1	1	Swap_ZJU_MM_G_1	MAS5	FC+P+Pearson correlation	195	KNN	0.889	0.885	0.081	0.005	knn (k=5)
29	Swap_ZJU_MM_H_1	1	Y	ZJU	MM	H	CPS1	0.864	0.938	0.949	0.919	NA	NA	0.934	MAS5	FC+P	285	KNN	None	5-CV	10	0.67814	0.841176	0.93299	0.719178	0.826084	0.398527	0.826084	181	105	41	13	0.18586	1	1	Swap_ZJU_MM_H_1	MAS5	FC+P+Pearson correlation	285	KNN	0.957	0.904	0.005	0.011	knn (k=7)
								0.70875														0.381131											0.327619
[truncated: 5 more columns]

## Sheet: Compiled Results
UniqueModelID	Val_MCC	DeltaMCC	ABS(DeltaMCC)	Swap_UniqueModelID	Swap_Val_MCC	Swap_DeltaMCC	ABS(Swap_DeltaMCC)	Mean MCC	Mean DeltaMCC
CAS_Hamner_A_1	-0.142749	0.788084	0.788084	Swap_CAS_Hamner_A_1	0.0308803	0.331689	0.331689
CAS_Iconix_B_1	-0.0274509	0.681364	0.681364	Swap_CAS_Iconix_B_1	0.0829981	0.226094	0.226094
CAS_NIEHS_C_1	0.59479	0.191343	0.191343	Swap_CAS_NIEHS_C_1	0.757253	-0.188739	0.188739
CAS_BR_D_1	0.336123	0.531616	0.531616	Swap_CAS_BR_D_1	0.291932	0.414766	0.414766
CAS_BR_E_1	0.543549	0.3264	0.3264	Swap_CAS_BR_E_1	0.701457	0.215602	0.215602
CAS_MM_F_1	-0.14156	0.231385	0.231385	Swap_CAS_MM_F_1	0.0880548	0.0827798	0.0827798
CAS_MM_G_1	-0.0298038	0.331738	0.331738	Swap_CAS_MM_G_1	0.174912	-0.0138285	0.0138285
CAS_MM_H_1	0.830019	0.0137353	0.0137353	Swap_CAS_MM_H_1	-0.0416706	0.911444	0.911444
CAS_MM_I_1	-0.0474141			Swap_CAS_MM_I_1	0.0676935
	Mean(A-H)	0.386958	0.386958		Mean(A-H)	0.247476	0.298118	0.253046	0.342538
CBC_Hamner_A_1	0.110082	0.780918	0.780918	Swap_CBC_Hamner_A_1	0.464526	0.370226	0.370226
CBC_Iconix_B_1	0.118424	0.731576	0.731576	Swap_CBC_Iconix_B_1	0.426004	0.280066	0.280066
CBC_NIEHS_C_1	0.834929	-0.00692905	0.00692905	Swap_CBC_NIEHS_C_1	0.838798	-0.00878462	0.00878462
CBC_BR_D_1	0.323961	0.212039	0.212039	Swap_CBC_BR_D_1	0.229604	0.448446	0.448446
CBC_BR_E_1	0.736847	0.176153	0.176153	Swap_CBC_BR_E_1	0.706242	0.022967	0.022967
CBC_MM_F_1	0.246598	0.286402	0.286402	Swap_CBC_MM_F_1	0.143823	0.272729	0.272729
CBC_MM_G_1	0.17621	0.25879	0.25879	Swap_CBC_MM_G_1	0.198867	0.222587	0.222587
CBC_MM_H_1	0.846943	-0.0369426	0.0369426	Swap_CBC_MM_H_1	0.723493	0.116278	0.116278
CBC_MM_I_1	-0.0673776			Swap_CBC_MM_I_1	-0.0201972
	Mean(A-H)	0.300251	0.311219		Mean(A-H)	0.19347	0.21776	0.445334	0.26449
Cornell_Hamner_A_1	-0.0622766	0.672277	0.672277	Swap_Cornell_Hamner_A_1	0.411357	0.188643	0.188643
Cornell_Iconix_B_1	0.271118	0.318882	0.318882	Swap_Cornell_Iconix_B_1	0.375142	0.0848583	0.0848583
Cornell_NIEHS_C_1	0.78156	-0.08156	0.08156	Swap_Cornell_NIEHS_C_1	0.761066	-0.011066	0.011066
Cornell_BR_D_1	0	0.38	0.38	Swap_Cornell_BR_D_1	0.328325	-0.128325	0.128325
Cornell_BR_E_1	0.466224	0.263776	0.263776	Swap_Cornell_BR_E_1	0.552563	-0.0125627	0.0125627
Cornell_MM_F_1	0.0514711	0.178529	0.178529	Swap_Cornell_MM_F_1	0.161673	-0.101673	0.101673
Cornell_MM_G_1	0.203214	0.0467856	0.0467856	Swap_Cornell_MM_G_1	0.042974	0.097026	0.097026
Cornell_MM_H_1	0.70738	-0.14738	0.14738	Swap_Cornell_MM_H_1	0.566336	0.0736642	0.0736642
Cornell_MM_I_1	0.0133749			Swap_Cornell_MM_I_1	0.0359634
	Mean(A-H)	0.203914	0.261149		Mean(A-H)	0.0238207	0.0872273	0.351133	0.174188
FBK_Hamner_A_0	0.295084	0.327916	0.327916	Swap_FBK_Hamner_A_1	0.30196	0.31504	0.31504
FBK_Iconix_B_0	0.429158	0.269842	0.269842	Swap_FBK_Iconix_B_1	0.411035	0.0779653	0.0779653
FBK_NIEHS_C_1	0.444977	0.555023	0.555023	Swap_FBK_NIEHS_C_1	0.81829	0.0967104	0.0967104
FBK_BR_D_0	0.35312	0.11888	0.11888	Swap_FBK_BR_D_1	0.310526	0.121474	0.121474
FBK_BR_E_0	0.728193	0.177807	0.177807	Swap_FBK_BR_E_1	0.686101	0.0838987	0.0838987
FBK_MM_F_0	0.221746	0.358254	0.358254	Swap_FBK_MM_F_1	0.292263	0.143737	0.143737
FBK_MM_G_0	0.293266	0.303734	0.303734	Swap_FBK_MM_G_1	0.294957	0.254043	0.254043
FBK_MM_H_1	0.870843	-0.0208425	0.0208425	Swap_FBK_MM_H_1	0.825642	0.0973581	0.0973581
FBK_MM_I_1	0.0163895			Swap_FBK_MM_I_1	0.0303564
	Mean(A-H)	0.261327	0.266537		Mean(A-H)	0.148778	0.148778	0.473573	0.207658
GeneGo_Hamner_A_1	0.295084	0.296482	0.296482	Swap_GeneGo_Hamner_A_1	-0.106321	0.535921	0.535921
GeneGo_Iconix_B_2	0.344689	0.344514	0.344514	Swap_GeneGo_Iconix_B_2	0.513214	-0.366314	0.366314
GeneGo_NIEHS_C_3	0.749591	-0.0147944	0.0147944	Swap_GeneGo_NIEHS_C_3	0.739616	-0.00951626	0.00951626
GeneGo_BR_D_3	0.304662	0.168711	0.168711	Swap_GeneGo_BR_D_3	0.547922	-0.301222	0.301222
GeneGo_BR_E_2	0.77815	0.0773258	0.0773258	Swap_GeneGo_BR_E_2	0.809016	-0.104216	0.104216
GeneGo_MM_F_1	0.0991923	0.188592	0.188592	Swap_GeneGo_MM_F_1	0.0354686	0.0374314	0.0374314
GeneGo_MM_G_1	0.192598	0.0282348	0.0282348	Swap_GeneGo_MM_G_1	0.0208952	0.0430048	0.0430048
GeneGo_MM_H_2	0.751546	0.0333788	0.0333788	Swap_GeneGo_MM_H_1	-0.0560788	0.869279	0.869279
GeneGo_MM_I_1	0.0288215			Swap_GeneGo_MM_I_1	0.0299642
	Mean(A-H)	0.140306	0.144004		Mean(A-H)	0.0880458	0.283363	0.376203	0.213684
GHI_Hamner_A_1	0.192543	0.458233	0.458233	Swap_GHI_Hamner_A_1	0.426477	0.205902	0.205902
GHI_Iconix_B_1	0.320672	0.427569	0.427569	Swap_GHI_Iconix_B_1	0.458062	0.196464	0.196464
GHI_NIEHS_C_1	0.825243	-0.0208885	0.0208885	Swap_GHI_NIEHS_C_1	0.828244	-0.0168574	0.0168574
GHI_BR_D_1	0.274874	-0.0249118	0.0249118	Swap_GHI_BR_D_1	0.263504	-0.244463	0.244463
GHI_BR_E_1	0.754949	0.0981453	0.0981453	Swap_GHI_BR_E_1	0.737787	-0.0206242	0.0206242
GHI_MM_F_1	0.15207	-0.111825	0.111825	Swap_GHI_MM_F_1	0.152156	-0.112216	0.112216
GHI_MM_G_1	0.266333	-0.0775326	0.0775326	Swap_GHI_MM_G_1	0.212766	-0.123623	0.123623
GHI_MM_H_1	0.868962	-0.0247944	0.0247944	Swap_GHI_MM_H_1	0.856292	0.056136	0.056136
GHI_MM_I_1	-0.0159558			Swap_GHI_MM_I_1	0.0327561
	Mean(A-H)	0.0904994	0.155487		Mean(A-H)	-0.0074102	0.122036	0.474433	0.138762
GSK_Hamner_A_1	0.30735	0.20665	0.20665	Swap_GSK_Hamner_A_1	0.0676264	0.504112	0.504112
GSK_Iconix_B_1	0.322263	0.214737	0.214737	Swap_GSK_Iconix_B_1	0.457348	-0.0207998	0.0207998
GSK_NIEHS_C_1	0.828647	-0.0286472	0.0286472	Swap_GSK_NIEHS_C_1	0.838461	-0.0354135	0.0354135
GSK_BR_D_1	0.305797	0.121203	0.121203	Swap_GSK_BR_D_1	0.459155	-0.0910067	0.0910067
GSK_BR_E_1	0.792441	0.055559	0.055559	Swap_GSK_BR_E_1	0.680816	0.0580633	0.0580633
GSK_MM_F_1	0.0602749	0.0967251	0.0967251	Swap_GSK_MM_F_1	0.0796238	0.0979285	0.0979285
GSK_MM_G_1	0.201709	0.0262915	0.0262915	Swap_GSK_MM_G_1	0.320533	-0.0997706	0.0997706
GSK_MM_H_1	0.918091	-0.137091	0.137091	Swap_GSK_MM_H_1	0.838286	0.0582439	0.0582439
GSK_MM_I_1	0.0443741			Swap_GSK_MM_I_1	0.0810178
	Mean(A-H)	0.0694283	0.110863		Mean(A-H)	0.0589197	0.120667	0.467401	0.115765
NCTR_Hamner_A_1	0.0566465	0.606601	0.606601	Swap_NCTR_Hamner_A_1	0.392019	0.288878	0.288878
NCTR_Iconix_B_1	0.344124	0.442661	0.442661	Swap_NCTR_Iconix_B_1	0.466467	0.173413	0.173413
NCTR_NIEHS_C_1	0.828647	0.0685061	0.0685061	Swap_NCTR_NIEHS_C_1	0.838798	-0.00267276	0.00267276
NCTR_BR_D_1	0.228665	0.136413	0.136413	Swap_NCTR_BR_D_1	0.0537995	0.221461	0.221461
NCTR_BR_E_1	0.690391	0.202056	0.202056	Swap_NCTR_BR_E_1	0.59651	0.135731	0.135731
NCTR_MM_F_4	0.0897855	0.0218862	0.0218862	Swap_NCTR_MM_F_4	0.00537907	0.213442	0.213442
NCTR_MM_G_11	0.243149	0.0428397	0.0428397	Swap_NCTR_MM_G_11	0.109193	0.114175	0.114175
NCTR_MM_H_1	0.859708	0.0196066	0.0196066	Swap_NCTR_MM_H_1	0.80856	0.111684	0.111684
NCTR_MM_I_18	-0.0594099			Swap_NCTR_MM_I_18	0.0493649
	Mean(A-H)	0.192571	0.192571		Mean(A-H)	0.157014	0.157682	0.41324	0.175127
NWU_Hamner_A_1	0.225374	0.324226	0.324226	Swap_NWU_Hamner_A_1	0.2927	0.4029	0.4029
NWU_Iconix_B_1	0.345098	0.475402	0.475402	Swap_NWU_Iconix_B_1	0.421526	0.324474	0.324474
NWU_NIEHS_C_1	0.804627	0.0214731	0.0214731	Swap_NWU_NIEHS_C_1	0.828372	-0.0239717	0.0239717
NWU_BR_D_1	0.288526	0.0236739	0.0236739	Swap_NWU_BR_D_1	0.263504	0.353696	0.353696
NWU_BR_E_1	0.773471	0.0934294	0.0934294	Swap_NWU_BR_E_1	0.840053	-0.113153	0.113153
NWU_MM_F_1	0	0.1524	0.1524	Swap_NWU_MM_F_1	0.120334	0.0563661	0.0563661
NWU_MM_G_1	0.181089	-0.00678942	0.00678942	Swap_NWU_MM_G_1	0.0999733	0.110527	0.110527
NWU_MM_H_1	0.8384	-0.0524996	0.0524996	Swap_NWU_MM_H_1	0.712444	0.156756	0.156756
NWU_MM_I_1	0.0673992			Swap_NWU_MM_I_1	0.0671666
	Mean(A-H)	0.128914	0.143737		Mean(A-H)	0.158449	0.19273	0.439718	0.168234
SAI_Hamner_A_1	0.243975	0.652025	0.652025	Swap_SAI_Hamner_A_1	0.393176	0.426824	0.426824
SAI_Iconix_B_1	0.311174	0.468826	0.468826	Swap_SAI_Iconix_B_1	0.356	0.314	0.314
SAI_NIEHS_C_1	0.844747	0.00125314	0.00125314	Swap_SAI_NIEHS_C_1	0.828244	0.0117559	0.0117559
SAI_BR_D_1	0.323431	0.186569	0.186569	Swap_SAI_BR_D_1	0.442924	-0.102924	0.102924
SAI_BR_E_1	0.747793	0.157207	0.157207	Swap_SAI_BR_E_1	0.806243	-0.0462426	0.0462426
SAI_MM_F_1	0.168095	0.0769052	0.0769052	Swap_SAI_MM_F_1	0.208169	0.0518312	0.0518312
SAI_MM_G_1	0.192696	0.141304	0.141304	Swap_SAI_MM_G_1	0.242575	-0.0125755	0.0125755
SAI_MM_H_1	0.90968	-0.0396796	0.0396796	Swap_SAI_MM_H_1	0.80985	0.11015	0.11015
SAI_MM_I_1	0.0106155			Swap_SAI_MM_I_1	0.0112037
	Mean(A-H)	0.205551	0.215471		Mean(A-H)	0.0941023	0.134538	0.489298	0.175004
SAS_Hamner_A_M12_LR_012	0.216544	0.0635536	0.0635536	Swap_SAS_Hamner_A_M09_LR_009	0.433629	-0.0662711	0.0662711
SAS_Iconix_B_M36_RBM_015	0.38252	0.165024	0.165024	Swap_SAS_Iconix_B_M39_RBM_018	0.474039	-0.0233354	0.0233354
SAS_NIEHS_C_M25_PT_021	0.815684	0.00348258	0.00348258	Swap_SAS_NIEHS_C_M21_PT_017	0.797724	0.0123315	0.0123315
SAS_BR_D_M23_PLS_023	0.360335	0.0210389	0.0210389	Swap_SAS_BR_D_M28_PT_028	0.330695	-0.229545	0.229545
SAS_BR_E_M03_LR_015	0.651694	0.229628	0.229628	Swap_SAS_BR_E_M10_PLS_022	0.686101	0.0303423	0.0303423
SAS_MM_F_M1_PLS_019	0.246598	-0.0398067	0.0398067	Swap_SAS_MM_F_M1_PLS_018	0.206497	-0.0830254	0.0830254
SAS_MM_G_M3_RBM_038	0.243354	0.104865	0.104865	Swap_SAS_MM_G_M5_PT_029	0.260478	-0.0114161	0.0114161
SAS_MM_H_M3_RBM_035	0.801174	0.0409429	0.0409429	Swap_SAS_MM_H_M4_RBM_036	0.838756	0.0548334	0.0548334
SAS_MM_I_M2_LR_010	0.016219			Swap_SAS_MM_I_M2_LR_010	-0.00110315
	Mean(A-H)	0.0735911	0.0835428		Mean(A-H)	-0.0356878	0.0638875	0.484114	0.0737151
Tsinghua_Hamner_A_57	0.197858	0.51355	0.51355	Swap_Tsinghua_Hamner_A_137	0.137973	0.598907	0.598907
Tsinghua_Icoinx_B_75	0.312922	0.503731	0.503731	Swap_Tsinghua_Iconix_B_77	0.489963	0.217286	0.217286
Tsinghua_NIEHS_C_31	0.780435	0.0474407	0.0474407	Swap_Tsinghua_NIEHS_C_41	0.808349	0.017415	0.017415
Tsinghua_BR_D_6	-0.04222	0.409416	0.409416	Swap_Tsinghua_BR_D_90	0	0.323555	0.323555
Tsinghua_BR_E_50	0.754949	0.118387	0.118387	Swap_Tsinghua_BR_E_31	0.824197	-0.122569	0.122569
Tsinghua_MM_F_29	0	0.0942585	0.0942585	Swap_Tsinghua_MM_F_12	0	0.179171	0.179171
Tsinghua_MM_G_4	0.240961	0.00383564	0.00383564	Swap_Tsinghua_MM_G_42	0	0.172613	0.172613
Tsinghua_MM_H_28	0.846889	-0.0667549	0.0667549	Swap_Tsinghua_MM_H_14	0.739186	0.121614	0.121614
Tsinghua_MM_I_88	0			Swap_Tsinghua_MM_I_74	0.0667486
	Mean(A-H)	0.202983	0.219672		Mean(A-H)	0.188499	0.219141	0.380716	0.219407
TSN_Hamner_A_1	0.378	0.1562	0.1562	Swap_TSN_Hamner_A_1	0.1885	0.2145	0.2145
TSN_Iconix_B_1	0.2823	0.2155	0.2155	Swap_TSN_Iconix_B_1	0.4086	-0.1158	0.1158
TSN_NIEHS_C_1	0.7877	0.0389	0.0389	Swap_TSN_NIEHS_C_1	0.8002	-0.0352	0.0352
TSN_BR_D_1	0.4212	-0.1072	0.1072	Swap_TSN_BR_D_1	0.3937	-0.2457	0.2457
TSN_BR_E_1	0.7735	0.0472	0.0472	Swap_TSN_BR_E_1	0.6448	0.0268	0.0268
TSN_MM_F_1	0.1597	0.012	0.012	Swap_TSN_MM_F_1	0.1549	-0.1166	0.1166
TSN_MM_G_1	0.2353	-0.0236	0.0236	Swap_TSN_MM_G_1	0.0556	0.0813	0.0813
TSN_MM_H_1	0.7084	-0.1488	0.1488	Swap_TSN_MM_H_1	0.713	-0.0272	0.0272
TSN_MM_I_1	-0.0656			Swap_TSN_MM_I_1	0.0127
	Mean(A-H)	0.023775	0.093675		Mean(A-H)	-0.0272375	0.107888	0.444088	0.100781
UIUC_Hamner_A_1	0.142749	0.777779	0.777779	Swap_UIUC_Hamner_A_1	0.277929	0.5644	0.5644
UIUC_Iconix_B_1	0.283648	0.533986	0.533986	Swap_UIUC_Iconix_B_1	0.301234	0.478162	0.478162
UIUC_NIEHS_C_1	0.822668	0.0332904	0.0332904	Swap_UIUC_NIEHS_C_1	0.838461	0.0174119	0.0174119
UIUC_BR_D_1	0.202854	0.463261	0.463261	Swap_UIUC_BR_D_1	0.229604	0.451573	0.451573
UIUC_BR_E_1	0.701788	0.203825	0.203825	Swap_UIUC_BR_E_1	0.804524	0.0128044	0.0128044
UIUC_MM_F_1	0.128783	0.302288	0.302288	Swap_UIUC_MM_F_1	0.203456	0.368304	0.368304
UIUC_MM_G_1	0.256947	0.179755	0.179755	Swap_UIUC_MM_G_1	0.235702	0.300493	0.300493
UIUC_MM_H_1	0.761945	0.0534075	0.0534075	Swap_UIUC_MM_H_1	0.825577	0.0387625	0.0387625
UIUC2_MM_I_1	0.0511848			Swap_UIUC_MM_I_1	0.0673068
	Mean(A-H)	0.318449	0.318449		Mean(A-H)	0.278989	0.278989	0.438617	0.298719
ZJU_Hamner_A_1	-0.0139771	0.977677	0.977677	Swap_ZJU_Hamner_A_1	0.108631	0.883369	0.883369
ZJU_Iconix_B_1	0.185339	0.313861	0.313861	Swap_ZJU_Iconix_B_1	0.115307	0.513693	0.513693
ZJU_NIEHS_C_1	0.847314	-0.0169145	0.0169145	Swap_ZJU_NIEHS_C_1	0.838461	0.0175389	0.0175389
ZJU_BR_D_1	0.385077	0.058623	0.058623	Swap_ZJU_BR_D_1	0.292893	0.233107	0.233107
ZJU_BR_E_1	0.773471	0.100829	0.100829	Swap_ZJU_BR_E_1	0.787304	0.0206961	0.0206961
ZJU_MM_F_1	0.203479	0.143421	0.143421	Swap_ZJU_MM_F_1	0.136521	0.371479	0.371479
ZJU_MM_G_1	0.18679	0.19731	0.19731	Swap_ZJU_MM_G_1	0.0917928	0.395207	0.395207
ZJU_MM_H_1	0.815441	-0.0148413	0.0148413	Swap_ZJU_MM_H_1	0.67814	0.18586	0.18586
ZJU_MM_I_1	0.0024788			Swap_ZJU_MM_I_1	0.0624295
	Mean(A-H)	0.219996	0.227935		Mean(A-H)	0.327619	0.327619	0.401999	0.277777
