# Supplementary material for: The top-scoring ‘N’ algorithm: a generalized relative expression classification method from small numbers of biomolecules
Source: BMC Bioinformatics. 2012 Sep 11;13:227. doi: 10.1186/1471-2105-13-227 (PMC3663421; doi:10.1186/1471-2105-13-227)
Supplement: Additional file 4 — Raw data for statistical significance testing of MAQC-II results referenced in Figure S5. [file 1471-2105-13-227-S4.xls]

## Sheet: endpointA
	N=2	N=3	N=4	N=Dynamic
Iteration1	0.556644	0.576595	0.478781	0.524671
Iteration2	0.462094	0.513039	0.544917	0.565164
Iteration3	0.53389	0.510555	0.600617	0.539906
Iteration4	0.583	0.542259	0.54093	0.556394
Iteration5	0.505626	0.565164	0.50508	0.496565
Iteration6	0.484178	0.497186	0.576464	0.605496
Iteration7	0.528524	0.521065	0.53733	0.628349
Iteration8	0.492855	0.495791	0.576595	0.515007
Iteration9	0.498079	0.513039	0.5134	0.563241
Iteration10	0.503638	0.579365	0.524921	0.603344
Iteration11	0.457547	0.509154	0.592075	0.481289
Iteration12	0.567875	0.550711	0.560356	0.605496
Iteration13	0.513883	0.515992	0.507402	0.544917
Iteration14	0.418431	0.547717	0.594325	0.614619
Iteration15	0.440592	0.536825	0.565548	0.530633
Iteration16	0.478337	0.498898	0.556394	0.524671
Iteration17	0.497443	0.5134	0.509247	0.610945
Iteration18	0.603344	0.502177	0.545574	0.553896
Iteration19	0.509247	0.556644	0.539132	0.529967
Iteration20	0.5256	0.590048	0.519455	0.56762
Iteration21	0.592075	0.542259	0.59716	0.557273
Iteration22	0.5256	0.570789	0.592492	0.524401
Iteration23	0.56762	0.510555	0.576595	0.62547
Iteration24	0.544917	0.505626	0.529161	0.524671
Iteration25	0.517005	0.562656	0.5623	0.535702
Iteration26	0.539132	0.501177	0.574031	0.576595
Iteration27	0.567875	0.580496	0.513149	0.530886
Iteration28	0.482135	0.47559	0.5623	0.480839
Iteration29	0.433586	0.501363	0.484178	0.52756
Iteration30	0.509154	0.570789	0.613916	0.5256
Iteration31	0.522218	0.5256	0.579365	0.504424
Iteration32	0.529161	0.495791	0.509154	0.590867
Iteration33	0.438547	0.562656	0.524921	0.521065
Iteration34	0.509247	0.551892	0.564975	0.550711
Iteration35	0.425718	0.521065	0.614619	0.551282
Iteration36	0.564463	0.530633	0.51049	0.47387
Iteration37	0.490477	0.469417	0.564601	0.54699
Iteration38	0.539906	0.505626	0.585522	0.499004
Iteration39	0.469697	0.498898	0.553896	0.585522
Iteration40	0.478553	0.455389	0.628349	0.594325
Iteration41	0.53389	0.53733	0.588033	0.515007
Iteration42	0.545574	0.552766	0.560356	0.556394
Iteration43	0.53733	0.519015	0.519015	0.596796
Iteration44	0.53389	0.513039	0.493632	0.568991
Iteration45	0.529161	0.42677	0.564601	0.524671
Iteration46	0.533168	0.504424	0.550711	0.482135
Iteration47	0.501363	0.52756	0.588905	0.4775
Iteration48	0.528524	0.53733	0.509154	0.52756
Iteration49	0.549032	0.556394	0.549076	0.533443
Iteration50	0.525466	0.51049	0.564601	0.570789
Iteration51	0.536193	0.557273	0.542259	0.578836
Iteration52	0.539132	0.570789	0.56762	0.599482
Iteration53	0.519455	0.539906	0.605496	0.558268
Iteration54	0.483538	0.577217	0.600617	0.532902
Iteration55	0.536825	0.565164	0.509247	0.52636
Iteration56	0.445704	0.542312	0.557273	0.617247
Iteration57	0.421625	0.482876	0.505626	0.556397
Iteration58	0.567875	0.549076	0.539132	0.528524
Iteration59	0.509154	0.53389	0.559249	0.565164
Iteration60	0.480839	0.528524	0.578836	0.521968
Iteration61	0.5623	0.504424	0.572629	0.599404
Iteration62	0.484178	0.553896	0.5256	0.551282
Iteration63	0.495791	0.517005	0.604282	0.537701
Iteration64	0.4775	0.487244	0.497443	0.530633
Iteration65	0.550711	0.410151	0.56954	0.556394
Iteration66	0.457557	0.508015	0.633923	0.60882
Iteration67	0.567875	0.519015	0.543557	0.513149
Iteration68	0.537701	0.524671	0.493877	0.554749
Iteration69	0.578836	0.495791	0.533168	0.56954
Iteration70	0.588355	0.517005	0.552766	0.542312
Iteration71	0.455389	0.547717	0.582342	0.585369
Iteration72	0.570789	0.48158	0.549699	0.612471
Iteration73	0.517387	0.437613	0.550711	0.573903
Iteration74	0.530633	0.517387	0.473618	0.562656
Iteration75	0.489353	0.460936	0.550711	0.617247
Iteration76	0.530633	0.42677	0.58541	0.560841
Iteration77	0.482135	0.577217	0.556644	0.545163
Iteration78	0.540953	0.497443	0.529161	0.52636
Iteration79	0.513149	0.573903	0.4775	0.536193
Iteration80	0.513883	0.513883	0.530633	0.54699
Iteration81	0.497443	0.532902	0.542312	0.565548
Iteration82	0.550711	0.559249	0.470399	0.58825
Iteration83	0.440592	0.41385	0.570789	0.582342
Iteration84	0.583	0.48524	0.560356	0.590867
Iteration85	0.405878	0.513149	0.576464	0.490477
Iteration86	0.550711	0.484178	0.545574	0.539906
Iteration87	0.560841	0.54699	0.547717	0.56954
Iteration88	0.442014	0.570789	0.478781	0.571678
Iteration89	0.504424	0.539132	0.505626	0.557273
Iteration90	0.583	0.4775	0.560841	0.53733
Iteration91	0.550711	0.501177	0.560841	0.544917
Iteration92	0.515992	0.559249	0.547717	0.542259
Iteration93	0.443685	0.522218	0.540953	0.58541
Iteration94	0.524671	0.545163	0.473313	0.547717
Iteration95	0.490477	0.40694	0.513883	0.563241
Iteration96	0.470399	0.539132	0.497186	0.501624
Iteration97	0.501177	0.481289	0.568991	0.562656
Iteration98	0.565164	0.536825	0.573903	0.519015
Iteration99	0.433857	0.519015	0.565548	0.49225
Iteration100	0.498898	0.502699	0.515992	0.577092
Mean CV:	0.513244	0.520144	0.548136	0.551883
Test Set:	0.209355	0.209355	0.377964	0.377964

## Sheet: endpointB
	N=2	N=3	N=4	N=Dynamic
Iteration1	0.488308	0.516714	0.512879	0.561563
Iteration2	0.535718	0.527474	0.507322	0.519477
Iteration3	0.500605	0.507373	0.524799	0.55324
Iteration4	0.531882	0.504877	0.554344	0.495147
Iteration5	0.508719	0.518834	0.541001	0.554108
Iteration6	0.526179	0.538223	0.507278	0.531361
Iteration7	0.507322	0.508626	0.514193	0.521547
Iteration8	0.52884	0.524797	0.528827	0.512704
Iteration9	0.497868	0.460121	0.536922	0.476992
Iteration10	0.511374	0.527694	0.507322	0.484364
Iteration11	0.523755	0.52494	0.559996	0.542185
Iteration12	0.509986	0.491103	0.522093	0.470797
Iteration13	0.530429	0.514414	0.550488	0.503236
Iteration14	0.499371	0.509186	0.549043	0.525227
Iteration15	0.494956	0.48568	0.534192	0.508626
Iteration16	0.503269	0.504662	0.544456	0.532881
Iteration17	0.527819	0.515426	0.54248	0.522625
Iteration18	0.518087	0.51683	0.507278	0.481026
Iteration19	0.528827	0.46995	0.528994	0.467017
Iteration20	0.496486	0.473504	0.508524	0.502805
Iteration21	0.488711	0.465574	0.531707	0.536882
Iteration22	0.523437	0.557603	0.52494	0.488711
Iteration23	0.467347	0.523437	0.504716	0.489735
Iteration24	0.499658	0.488711	0.563711	0.496486
Iteration25	0.527512	0.458312	0.445144	0.500605
Iteration26	0.541242	0.517082	0.47144	0.490756
Iteration27	0.582457	0.526451	0.531536	0.504636
Iteration28	0.499307	0.526451	0.563773	0.527694
Iteration29	0.534192	0.491103	0.536025	0.500534
Iteration30	0.493416	0.490387	0.536987	0.493825
Iteration31	0.492521	0.4911	0.513014	0.547746
Iteration32	0.522625	0.502063	0.553039	0.521219
Iteration33	0.527578	0.526451	0.554347	0.556402
Iteration34	0.506336	0.511888	0.523487	0.52626
Iteration35	0.565231	0.488475	0.595432	0.542817
Iteration36	0.502012	0.488597	0.495271	0.520017
Iteration37	0.484815	0.498339	0.50517	0.530833
Iteration38	0.527578	0.533048	0.549027	0.500808
Iteration39	0.532272	0.516736	0.524939	0.552421
Iteration40	0.51683	0.524939	0.4603	0.524799
Iteration41	0.482985	0.495159	0.518058	0.515629
Iteration42	0.556003	0.53724	0.528507	0.529233
Iteration43	0.503236	0.514147	0.513385	0.549721
Iteration44	0.490042	0.5169	0.532855	0.506381
Iteration45	0.484332	0.507278	0.521219	0.528956
Iteration46	0.543737	0.539728	0.516736	0.501153
Iteration47	0.466267	0.495147	0.56291	0.503269
Iteration48	0.528827	0.515629	0.526127	0.485057
Iteration49	0.496561	0.481135	0.550488	0.494775
Iteration50	0.491924	0.481692	0.53724	0.541001
Iteration51	0.501893	0.501153	0.520767	0.473556
Iteration52	0.494314	0.4911	0.530244	0.497842
Iteration53	0.515426	0.509186	0.532025	0.51721
Iteration54	0.505948	0.476221	0.522093	0.548015
Iteration55	0.506336	0.491894	0.492436	0.513199
Iteration56	0.492979	0.51012	0.567167	0.510133
Iteration57	0.490387	0.501893	0.515447	0.532497
Iteration58	0.499371	0.483101	0.51132	0.551268
Iteration59	0.520757	0.525227	0.507322	0.50507
Iteration60	0.485758	0.489823	0.549241	0.536882
Iteration61	0.489323	0.501893	0.528994	0.54844
Iteration62	0.526127	0.520767	0.530833	0.520885
Iteration63	0.492669	0.524939	0.581468	0.469441
Iteration64	0.499215	0.52884	0.546161	0.509186
Iteration65	0.534192	0.520521	0.547746	0.532901
Iteration66	0.512775	0.520757	0.543605	0.489781
Iteration67	0.488711	0.514193	0.528827	0.537103
Iteration68	0.503341	0.466575	0.554785	0.496561
Iteration69	0.531511	0.539583	0.499307	0.51132
Iteration70	0.482985	0.495271	0.535945	0.540909
Iteration71	0.535677	0.473798	0.487901	0.492491
Iteration72	0.52368	0.501909	0.499307	0.495159
Iteration73	0.507609	0.507609	0.53016	0.534226
Iteration74	0.516714	0.487194	0.526179	0.507403
Iteration75	0.49751	0.51721	0.55576	0.478924
Iteration76	0.480104	0.517195	0.551753	0.528934
Iteration77	0.503236	0.505223	0.523528	0.519393
Iteration78	0.499215	0.508251	0.51536	0.549023
Iteration79	0.494116	0.485735	0.55576	0.560381
Iteration80	0.538275	0.502063	0.499307	0.530244
Iteration81	0.491894	0.520767	0.541634	0.549609
Iteration82	0.503436	0.494116	0.569527	0.516714
Iteration83	0.499371	0.518284	0.481687	0.499192
Iteration84	0.53427	0.504636	0.514514	0.508671
Iteration85	0.55705	0.520757	0.527819	0.54402
Iteration86	0.543737	0.491103	0.536485	0.475365
Iteration87	0.524939	0.484435	0.512671	0.532497
Iteration88	0.487045	0.489823	0.528956	0.514292
Iteration89	0.464752	0.499192	0.550726	0.499963
Iteration90	0.542606	0.508524	0.563773	0.556003
Iteration91	0.483152	0.49819	0.519692	0.53046
Iteration92	0.494473	0.468476	0.532972	0.512879
Iteration93	0.484332	0.530225	0.528024	0.524797
Iteration94	0.538275	0.504831	0.509665	0.527512
Iteration95	0.523528	0.513668	0.52368	0.521669
Iteration96	0.543737	0.515648	0.532025	0.539994
Iteration97	0.511374	0.535718	0.490042	0.491924
Iteration98	0.483101	0.512526	0.5169	0.524022
Iteration99	0.487045	0.485586	0.535677	0.519477
Iteration100	0.491502	0.491502	0.564359	0.522194
Mean:	0.510086	0.505585	0.528455	0.517249
Test set	0.349953	0.328864	0.282269	0.282269

## Sheet: endpointC
	N=2	N=3	N=4	N=Dynamic
Iteration1	0.808235	0.763697	0.761621	0.797871
Iteration2	0.828356	0.765329	0.776559	0.835352
Iteration3	0.805423	0.749068	0.75756	0.81623
Iteration4	0.806032	0.772555	0.75756	0.852038
Iteration5	0.818089	0.783678	0.718159	0.831784
Iteration6	0.831909	0.786358	0.75756	0.81805
Iteration7	0.832274	0.745835	0.752524	0.841872
Iteration8	0.812411	0.76012	0.770357	0.795825
Iteration9	0.838535	0.799623	0.719664	0.838426
Iteration10	0.768339	0.793896	0.738706	0.835528
Iteration11	0.852038	0.790338	0.726219	0.821725
Iteration12	0.825171	0.77186	0.779681	0.811897
Iteration13	0.804636	0.779681	0.749403	0.792309
Iteration14	0.855547	0.778573	0.699015	0.842189
Iteration15	0.811529	0.799344	0.772208	0.848631
Iteration16	0.80252	0.787241	0.756086	0.808235
Iteration17	0.818623	0.707451	0.778032	0.829035
Iteration18	0.848966	0.766327	0.770859	0.812411
Iteration19	0.791722	0.797949	0.787733	0.808235
Iteration20	0.842084	0.789499	0.765508	0.790869
Iteration21	0.845699	0.790338	0.752973	0.841825
Iteration22	0.808426	0.782787	0.774444	0.851991
Iteration23	0.838648	0.786783	0.749403	0.845386
Iteration24	0.814839	0.796182	0.737904	0.791275
Iteration25	0.831909	0.792076	0.728438	0.832073
Iteration26	0.802209	0.74426	0.746788	0.841817
Iteration27	0.818281	0.796017	0.712295	0.835352
Iteration28	0.809548	0.769047	0.719433	0.821598
Iteration29	0.808653	0.756329	0.69288	0.828469
Iteration30	0.832512	0.778587	0.700727	0.831784
Iteration31	0.787807	0.785285	0.700474	0.835528
Iteration32	0.81498	0.760622	0.75207	0.75137
Iteration33	0.828469	0.780444	0.795437	0.831647
Iteration34	0.790338	0.770859	0.751722	0.80149
Iteration35	0.825811	0.7678	0.736038	0.845699
Iteration36	0.783231	0.755086	0.730512	0.811695
Iteration37	0.808653	0.784079	0.737904	0.801694
Iteration38	0.824931	0.774988	0.782817	0.838535
Iteration39	0.828621	0.788496	0.764209	0.80149
Iteration40	0.801192	0.778908	0.738196	0.822091
Iteration41	0.848704	0.781256	0.739147	0.821458
Iteration42	0.789131	0.753454	0.732183	0.814709
Iteration43	0.788496	0.776134	0.765901	0.821458
Iteration44	0.822091	0.782817	0.729355	0.845224
Iteration45	0.823259	0.780117	0.705204	0.794963
Iteration46	0.788496	0.793035	0.738812	0.841872
Iteration47	0.832274	0.762353	0.758807	0.818362
Iteration48	0.825171	0.796573	0.725305	0.848816
Iteration49	0.831784	0.762769	0.766327	0.838535
Iteration50	0.79901	0.761155	0.808916	0.802865
Iteration51	0.821598	0.801021	0.786358	0.811897
Iteration52	0.828469	0.745835	0.757518	0.815622
Iteration53	0.835053	0.767277	0.74272	0.794215
Iteration54	0.803245	0.808159	0.773843	0.801934
Iteration55	0.808235	0.770357	0.753967	0.838561
Iteration56	0.803659	0.801021	0.788796	0.821725
Iteration57	0.822329	0.796182	0.738812	0.809214
Iteration58	0.812411	0.785216	0.737575	0.807964
Iteration59	0.821725	0.775058	0.751052	0.798219
Iteration60	0.835048	0.787045	0.755659	0.828809
Iteration61	0.798219	0.778004	0.787526	0.80571
Iteration62	0.808916	0.772589	0.745441	0.789902
Iteration63	0.812411	0.795215	0.762316	0.785967
Iteration64	0.798447	0.74227	0.753967	0.849381
Iteration65	0.791105	0.726219	0.74501	0.812721
Iteration66	0.801192	0.765342	0.740122	0.79901
Iteration67	0.82642	0.796999	0.754511	0.811401
Iteration68	0.818166	0.776134	0.739147	0.821598
Iteration69	0.81498	0.746296	0.723188	0.785285
Iteration70	0.819409	0.773183	0.75756	0.784996
Iteration71	0.805172	0.766786	0.744645	0.852038
Iteration72	0.804531	0.76894	0.749403	0.826098
Iteration73	0.831784	0.761155	0.703411	0.828281
Iteration74	0.811529	0.78434	0.752107	0.824859
Iteration75	0.825811	0.728549	0.755692	0.815372
Iteration76	0.836602	0.755505	0.731308	0.798026
Iteration77	0.804957	0.742338	0.762353	0.788231
Iteration78	0.807206	0.757037	0.75756	0.784742
Iteration79	0.831909	0.7587	0.74426	0.828621
Iteration80	0.862193	0.762316	0.75091	0.793449
Iteration81	0.825348	0.785216	0.778587	0.824868
Iteration82	0.805172	0.766786	0.720692	0.757077
Iteration83	0.808235	0.757037	0.771021	0.815372
Iteration84	0.808426	0.742443	0.775565	0.828356
Iteration85	0.84011	0.7678	0.738297	0.835528
Iteration86	0.815372	0.791998	0.769047	0.855369
Iteration87	0.829035	0.806389	0.757693	0.791722
Iteration88	0.845699	0.748557	0.76894	0.80149
Iteration89	0.791275	0.748452	0.76197	0.805423
Iteration90	0.839212	0.789158	0.746077	0.835053
Iteration91	0.821889	0.764209	0.747866	0.818849
Iteration92	0.822091	0.748166	0.753454	0.831647
Iteration93	0.81498	0.781623	0.773004	0.814672
Iteration94	0.809214	0.748452	0.76894	0.829035
Iteration95	0.855448	0.766573	0.746788	0.838535
Iteration96	0.835214	0.774444	0.750376	0.852018
Iteration97	0.835053	0.75207	0.733524	0.838535
Iteration98	0.804778	0.771958	0.779278	0.821458
Iteration99	0.80252	0.762769	0.731195	0.809214
Iteration100	0.845523	0.748166	0.752107	0.828469
Mean:	0.818129	0.771944	0.750408	0.818861
Test set:	0.813187	0.787726	0.717799	0.787726

## Sheet: endpointD
	N=2	N=3	N=4	N=Dynamic
Iteration1	0.388077	0.343276	0.30554	0.333639
Iteration2	0.406751	0.274274	0.332299	0.337447
Iteration3	0.34012	0.352293	0.289756	0.272303
Iteration4	0.319306	0.317408	0.326097	0.32878
Iteration5	0.336629	0.288812	0.42705	0.287455
Iteration6	0.330028	0.315678	0.283742	0.342234
Iteration7	0.368188	0.34342	0.33951	0.394317
Iteration8	0.269115	0.373008	0.352293	0.34342
Iteration9	0.341546	0.34012	0.312717	0.312415
Iteration10	0.338588	0.30876	0.261024	0.27108
Iteration11	0.326042	0.332933	0.331497	0.277793
Iteration12	0.341546	0.360468	0.26986	0.253625
Iteration13	0.284592	0.348325	0.35219	0.270543
Iteration14	0.284329	0.296619	0.353784	0.355804
Iteration15	0.374393	0.368069	0.287455	0.262178
Iteration16	0.334665	0.286235	0.242528	0.272303
Iteration17	0.319378	0.305282	0.267131	0.285145
Iteration18	0.407236	0.345907	0.406228	0.319018
Iteration19	0.34012	0.382695	0.370432	0.33476
Iteration20	0.310652	0.374126	0.392956	0.369263
Iteration21	0.337281	0.333639	0.258371	0.347496
Iteration22	0.263435	0.329519	0.368188	0.283742
Iteration23	0.355879	0.355604	0.340939	0.356892
Iteration24	0.395141	0.408679	0.2815	0.286616
Iteration25	0.314718	0.340939	0.323886	0.359707
Iteration26	0.387896	0.313932	0.294954	0.277357
Iteration27	0.308854	0.316336	0.286702	0.311053
Iteration28	0.391249	0.344972	0.295579	0.303715
Iteration29	0.370432	0.279432	0.323886	0.323641
Iteration30	0.320902	0.378849	0.282407	0.307502
Iteration31	0.338136	0.326434	0.273596	0.298732
Iteration32	0.38969	0.332299	0.28177	0.315152
Iteration33	0.395141	0.285145	0.360886	0.330014
Iteration34	0.389651	0.374126	0.281143	0.317219
Iteration35	0.284592	0.371986	0.2815	0.30869
Iteration36	0.351963	0.311299	0.303598	0.341659
Iteration37	0.232185	0.314964	0.250756	0.248132
Iteration38	0.354757	0.322362	0.296619	0.322362
Iteration39	0.27867	0.379005	0.331642	0.274957
Iteration40	0.377624	0.326097	0.333639	0.304953
Iteration41	0.303871	0.324662	0.300473	0.320049
Iteration42	0.424276	0.337281	0.306268	0.319306
Iteration43	0.357325	0.315678	0.347496	0.260067
Iteration44	0.331036	0.385201	0.351877	0.347174
Iteration45	0.403494	0.366327	0.343488	0.303598
Iteration46	0.351963	0.342306	0.283742	0.265513
Iteration47	0.314964	0.267244	0.336459	0.272303
Iteration48	0.293296	0.323641	0.349563	0.322024
Iteration49	0.32286	0.296815	0.326004	0.379005
Iteration50	0.32286	0.379005	0.253625	0.296855
Iteration51	0.347174	0.286616	0.282407	0.353804
Iteration52	0.360886	0.37581	0.293884	0.261932
Iteration53	0.371693	0.286235	0.291734	0.287708
Iteration54	0.314109	0.327946	0.342306	0.287455
Iteration55	0.392451	0.296855	0.346113	0.273596
Iteration56	0.266055	0.358169	0.274274	0.374126
Iteration57	0.339811	0.386408	0.293884	0.33951
Iteration58	0.288152	0.293884	0.30869	0.345907
Iteration59	0.351877	0.372521	0.309957	0.258344
Iteration60	0.366761	0.372529	0.307656	0.33476
Iteration61	0.345244	0.375338	0.301982	0.313239
Iteration62	0.350886	0.322362	0.251528	0.340349
Iteration63	0.30876	0.363381	0.309118	0.297551
Iteration64	0.370951	0.315678	0.311299	0.304953
Iteration65	0.305467	0.267076	0.226743	0.331036
Iteration66	0.341909	0.338525	0.296552	0.282753
Iteration67	0.300205	0.358855	0.296855	0.303715
Iteration68	0.353784	0.296216	0.349031	0.289956
Iteration69	0.410972	0.353241	0.355879	0.306393
Iteration70	0.303871	0.296855	0.30124	0.35219
Iteration71	0.323886	0.231963	0.272303	0.312451
Iteration72	0.260697	0.282734	0.355804	0.307502
Iteration73	0.309377	0.350886	0.350886	0.321164
Iteration74	0.231963	0.371061	0.307502	0.294691
Iteration75	0.379518	0.348729	0.305282	0.354757
Iteration76	0.353572	0.38026	0.346113	0.324999
Iteration77	0.333043	0.386408	0.298379	0.319934
Iteration78	0.35015	0.370432	0.275871	0.285145
Iteration79	0.301822	0.361604	0.324639	0.262459
Iteration80	0.332933	0.318652	0.324662	0.35219
Iteration81	0.288763	0.346113	0.24959	0.332299
Iteration82	0.32431	0.370432	0.342234	0.346113
Iteration83	0.368632	0.328638	0.349031	0.324949
Iteration84	0.383046	0.375338	0.301982	0.227537
Iteration85	0.363944	0.380572	0.356942	0.330781
Iteration86	0.320902	0.338525	0.298444	0.314208
Iteration87	0.368069	0.335983	0.282407	0.333639
Iteration88	0.333043	0.323641	0.364467	0.257313
Iteration89	0.353854	0.396109	0.233845	0.304953
Iteration90	0.349945	0.298957	0.402447	0.320049
Iteration91	0.32257	0.30554	0.370951	0.298741
Iteration92	0.357011	0.297421	0.27233	0.306268
Iteration93	0.336629	0.363944	0.267131	0.334768
Iteration94	0.344972	0.340349	0.274274	0.326097
Iteration95	0.358746	0.333644	0.404561	0.297551
Iteration96	0.349563	0.380572	0.272303	0.304953
Iteration97	0.328715	0.316237	0.244347	0.228626
Iteration98	0.36905	0.288152	0.319018	0.322024
Iteration99	0.360886	0.282734	0.287455	0.287708
Iteration100	0.384495	0.300099	0.321164	0.360232
Mean:	0.339606	0.334917	0.311821	0.310624
Test set:	0.333106	0.333106	0.421192	0.421192

## Sheet: endpointE
	N=2	N=3	N=4	N=Dynamic
Iteration1	0.820239	0.754997	0.683672	0.826281
Iteration2	0.805533	0.78243	0.635802	0.777184
Iteration3	0.853313	0.694419	0.620416	0.821038
Iteration4	0.777184	0.747269	0.634739	0.810665
Iteration5	0.816939	0.726833	0.632622	0.78243
Iteration6	0.822026	0.773812	0.651431	0.787243
Iteration7	0.837142	0.723415	0.732454	0.836721
Iteration8	0.839146	0.732454	0.695947	0.785355
Iteration9	0.81634	0.733186	0.702466	0.853313
Iteration10	0.849285	0.760273	0.651431	0.77765
Iteration11	0.827721	0.710903	0.653333	0.81634
Iteration12	0.829146	0.743424	0.644435	0.815101
Iteration13	0.820431	0.759693	0.647486	0.839146
Iteration14	0.823382	0.755433	0.701721	0.81634
Iteration15	0.805533	0.765588	0.665043	0.794726
Iteration16	0.826281	0.661408	0.633646	0.793698
Iteration17	0.828388	0.75726	0.6817	0.81634
Iteration18	0.810191	0.7725	0.700315	0.789025
Iteration19	0.822026	0.766803	0.711051	0.776525
Iteration20	0.832305	0.745745	0.691646	0.799344
Iteration21	0.826667	0.776808	0.687556	0.842732
Iteration22	0.8375	0.765903	0.675	0.814805
Iteration23	0.843614	0.743118	0.651746	0.787714
Iteration24	0.83282	0.737648	0.712568	0.809244
Iteration25	0.831885	0.706219	0.71767	0.748154
Iteration26	0.848333	0.732777	0.719902	0.826667
Iteration27	0.826667	0.721216	0.623407	0.765364
Iteration28	0.816939	0.717088	0.616963	0.754997
Iteration29	0.842732	0.731564	0.628799	0.792847
Iteration30	0.822026	0.776238	0.705221	0.792755
Iteration31	0.827147	0.720805	0.658333	0.804559
Iteration32	0.821485	0.766803	0.597696	0.777184
Iteration33	0.832305	0.739392	0.744092	0.81542
Iteration34	0.831562	0.704189	0.662178	0.792755
Iteration35	0.789255	0.699544	0.625791	0.789025
Iteration36	0.806158	0.78806	0.575721	0.798619
Iteration37	0.806872	0.733682	0.635037	0.803958
Iteration38	0.805	0.672905	0.697464	0.744276
Iteration39	0.828388	0.754229	0.675	0.787714
Iteration40	0.822658	0.692494	0.719078	0.81542
Iteration41	0.8375	0.710047	0.648366	0.809811
Iteration42	0.810191	0.77154	0.6425	0.814879
Iteration43	0.826667	0.755433	0.683672	0.764731
Iteration44	0.83282	0.701721	0.639502	0.839882
Iteration45	0.836882	0.727669	0.706809	0.787304
Iteration46	0.842437	0.682885	0.649317	0.836721
Iteration47	0.848761	0.710514	0.605086	0.738081
Iteration48	0.828388	0.750253	0.685086	0.811231
Iteration49	0.843614	0.765364	0.6817	0.821038
Iteration50	0.822026	0.713286	0.676493	0.783333
Iteration51	0.81634	0.743225	0.637126	0.804211
Iteration52	0.833428	0.71767	0.628799	0.805
Iteration53	0.838503	0.792755	0.727978	0.820214
Iteration54	0.832305	0.759988	0.684417	0.811231
Iteration55	0.831885	0.717088	0.60614	0.811231
Iteration56	0.833428	0.739392	0.699966	0.7725
Iteration57	0.810191	0.670906	0.759988	0.803742
Iteration58	0.827147	0.721484	0.667155	0.831885
Iteration59	0.802746	0.745109	0.701055	0.787304
Iteration60	0.847772	0.698338	0.665992	0.809811
Iteration61	0.799845	0.684417	0.621815	0.782115
Iteration62	0.826281	0.803782	0.698338	0.782115
Iteration63	0.848003	0.722281	0.649317	0.798935
Iteration64	0.832305	0.78243	0.718052	0.805
Iteration65	0.836721	0.699289	0.680826	0.832305
Iteration66	0.81763	0.748807	0.670006	0.800437
Iteration67	0.81841	0.735671	0.666635	0.799344
Iteration68	0.843125	0.710514	0.682649	0.820431
Iteration69	0.832305	0.72751	0.62795	0.800437
Iteration70	0.811888	0.72184	0.660111	0.831184
Iteration71	0.801888	0.711375	0.685937	0.77765
Iteration72	0.81763	0.721216	0.637546	0.809811
Iteration73	0.85358	0.722806	0.676774	0.761114
Iteration74	0.811888	0.694747	0.676774	0.849285
Iteration75	0.831562	0.721484	0.689029	0.800437
Iteration76	0.83282	0.732777	0.640142	0.787462
Iteration77	0.842732	0.717088	0.673527	0.810191
Iteration78	0.814396	0.770941	0.701721	0.788497
Iteration79	0.813472	0.715388	0.616934	0.798935
Iteration80	0.810665	0.776808	0.665043	0.809525
Iteration81	0.814396	0.732025	0.645942	0.822658
Iteration82	0.842732	0.776525	0.698338	0.789025
Iteration83	0.83282	0.716589	0.651431	0.804211
Iteration84	0.854408	0.701055	0.699544	0.79332
Iteration85	0.798935	0.733186	0.651746	0.81634
Iteration86	0.83282	0.758039	0.714083	0.79332
Iteration87	0.842732	0.765588	0.727978	0.804559
Iteration88	0.813472	0.787243	0.67585	0.803801
Iteration89	0.81634	0.698955	0.712568	0.792755
Iteration90	0.833428	0.7075	0.676774	0.799344
Iteration91	0.838503	0.710514	0.69018	0.799344
Iteration92	0.833428	0.754394	0.661109	0.831885
Iteration93	0.806158	0.765903	0.639569	0.826281
Iteration94	0.811231	0.720947	0.70047	0.806158
Iteration95	0.826281	0.745745	0.625791	0.8375
Iteration96	0.804211	0.744557	0.648366	0.814984
Iteration97	0.842732	0.754182	0.713286	0.820431
Iteration98	0.828388	0.714083	0.644695	0.783333
Iteration99	0.827721	0.78728	0.675	0.79332
Iteration100	0.81542	0.738395	0.615906	0.776525
Mean:	0.825789	0.735771	0.669055	0.801971
Test set:	0.773471	0.550272	0.619515	0.773471

## Sheet: endpointF
	N=2	N=3	N=4	N=Dynamic
Iteration1	0.218788	0.159125	0.230498	0.173889
Iteration2	0.194224	0.228738	0.136031	0.20891
Iteration3	0.211247	0.185821	0.153696	0.194137
Iteration4	0.189673	0.215262	0.201811	0.233676
Iteration5	0.150784	0.131973	0.173906	0.172283
Iteration6	0.165701	0.183948	0.241338	0.152019
Iteration7	0.169217	0.245841	0.153118	0.191826
Iteration8	0.228276	0.192378	0.211664	0.209042
Iteration9	0.209576	0.233896	0.212528	0.186645
Iteration10	0.137247	0.195733	0.172301	0.221674
Iteration11	0.176274	0.227278	0.171715	0.180556
Iteration12	0.200515	0.197032	0.166973	0.21182
Iteration13	0.214821	0.193315	0.177711	0.219456
Iteration14	0.165504	0.221226	0.209745	0.170065
Iteration15	0.193581	0.176391	0.178626	0.255077
Iteration16	0.227254	0.0901792	0.158182	0.214821
Iteration17	0.169217	0.18173	0.181445	0.227061
Iteration18	0.206277	0.18103	0.158877	0.261806
Iteration19	0.230456	0.222032	0.166058	0.136382
Iteration20	0.223691	0.195341	0.212688	0.155134
Iteration21	0.194052	0.166667	0.19767	0.265428
Iteration22	0.196622	0.205662	0.170112	0.216036
Iteration23	0.153435	0.22471	0.17045	0.236566
Iteration24	0.203132	0.205662	0.218942	0.215443
Iteration25	0.204361	0.209726	0.199192	0.207316
Iteration26	0.219563	0.211877	0.261792	0.207481
Iteration27	0.204453	0.207481	0.200726	0.200143
Iteration28	0.245989	0.188975	0.191709	0.235347
Iteration29	0.188065	0.182992	0.240308	0.224386
Iteration30	0.228907	0.206597	0.190118	0.229741
Iteration31	0.23025	0.194534	0.221559	0.183245
Iteration32	0.190219	0.24033	0.178549	0.221674
Iteration33	0.206557	0.194847	0.196087	0.184665
Iteration34	0.199667	0.158367	0.213017	0.180326
Iteration35	0.184496	0.183997	0.210821	0.220812
Iteration36	0.207807	0.197311	0.195858	0.254259
Iteration37	0.196366	0.21854	0.0697019	0.234749
Iteration38	0.191416	0.202284	0.255663	0.170658
Iteration39	0.228738	0.181397	0.190452	0.276545
Iteration40	0.176391	0.242469	0.174253	0.255272
Iteration41	0.150251	0.25624	0.163859	0.17159
Iteration42	0.246599	0.193581	0.163298	0.262703
Iteration43	0.189086	0.174578	0.187018	0.255758
Iteration44	0.180204	0.211072	0.142431	0.184563
Iteration45	0.205468	0.1739	0.183265	0.205385
Iteration46	0.194534	0.200515	0.137658	0.197217
Iteration47	0.225888	0.190126	0.173591	0.257004
Iteration48	0.187081	0.201725	0.186645	0.248174
Iteration49	0.188445	0.199825	0.195849	0.181242
Iteration50	0.210553	0.21313	0.198757	0.244197
Iteration51	0.152826	0.229247	0.193357	0.205385
Iteration52	0.205595	0.191431	0.222805	0.222898
Iteration53	0.223167	0.196164	0.197186	0.173889
Iteration54	0.190544	0.191054	0.165776	0.251436
Iteration55	0.234914	0.167978	0.193581	0.224365
Iteration56	0.203104	0.173824	0.187958	0.218827
Iteration57	0.21564	0.219842	0.188445	0.192059
Iteration58	0.187741	0.216826	0.241763	0.226519
Iteration59	0.204951	0.189523	0.217771	0.198255
Iteration60	0.178712	0.178456	0.191427	0.234749
Iteration61	0.243183	0.206327	0.179244	0.209718
Iteration62	0.219563	0.203065	0.238632	0.206114
Iteration63	0.242319	0.188893	0.153913	0.228555
Iteration64	0.229523	0.183912	0.207725	0.172348
Iteration65	0.205075	0.184864	0.232032	0.178549
Iteration66	0.245219	0.158897	0.191894	0.247693
Iteration67	0.230543	0.170179	0.205283	0.187572
Iteration68	0.266706	0.228344	0.166144	0.219049
Iteration69	0.241099	0.155387	0.189902	0.22856
Iteration70	0.212483	0.151978	0.18173	0.201947
Iteration71	0.182077	0.20048	0.201771	0.20466
Iteration72	0.248389	0.158686	0.229643	0.226152
Iteration73	0.188065	0.210272	0.234342	0.19981
Iteration74	0.175774	0.257356	0.223036	0.226519
Iteration75	0.217463	0.216823	0.198235	0.218809
Iteration76	0.192965	0.186392	0.191709	0.162767
Iteration77	0.215077	0.192051	0.16761	0.231814
Iteration78	0.2358	0.178852	0.199335	0.272805
Iteration79	0.214534	0.204791	0.212121	0.238294
Iteration80	0.229717	0.227509	0.140905	0.180623
Iteration81	0.192965	0.207908	0.20351	0.204316
Iteration82	0.193705	0.190577	0.19884	0.231452
Iteration83	0.231015	0.229958	0.15915	0.175968
Iteration84	0.206557	0.198392	0.16293	0.271321
Iteration85	0.214416	0.185382	0.1767	0.236566
Iteration86	0.239436	0.19184	0.198958	0.195801
Iteration87	0.218193	0.20834	0.18628	0.242599
Iteration88	0.210553	0.152152	0.171413	0.209722
Iteration89	0.149871	0.199825	0.193581	0.23358
Iteration90	0.234184	0.201825	0.191784	0.246664
Iteration91	0.204879	0.201994	0.197436	0.199616
Iteration92	0.21604	0.172658	0.194003	0.203255
Iteration93	0.219425	0.248804	0.148687	0.253549
Iteration94	0.167321	0.181165	0.151115	0.242698
Iteration95	0.208139	0.163544	0.21385	0.188228
Iteration96	0.208307	0.20696	0.225888	0.166788
Iteration97	0.166158	0.227993	0.146048	0.227191
Iteration98	0.233553	0.216418	0.149406	0.232111
Iteration99	0.216461	0.195288	0.168261	0.220458
Iteration100	0.225684	0.192001	0.160537	0.224428
Mean:	0.205005	0.196898	0.188919	0.214013
Test set:	0.236722	0.246754	0.235259	0.235259

## Sheet: endpointG
	N=2	N=3	N=4	N=Dynamic
Iteration1	0.230498	0.212621	0.173599	0.204731
Iteration2	0.230655	0.103381	0.193109	0.270149
Iteration3	0.204731	0.200912	0.125471	0.0694353
Iteration4	0.272723	0.261844	0.17705	0.236228
Iteration5	0.230655	0.259808	0.193894	0.266551
Iteration6	0.254395	0.159352	0.245641	0.243239
Iteration7	0.240727	0.220661	0.173889	0.237031
Iteration8	0.118504	0.215155	0.140695	0.123789
Iteration9	0.180144	0.190983	0.119323	0.14062
Iteration10	0.231515	0.127735	0.153338	0.168351
Iteration11	0.214529	0.220661	0.159168	0.314685
Iteration12	0.216661	0.218936	0.249942	0.258828
Iteration13	0.152617	0.121833	0.209969	0.184502
Iteration14	0.209718	0.154381	0.155387	0.226519
Iteration15	0.24537	0.189388	0.211979	0.162424
Iteration16	0.100666	0.147851	0.240546	0.120816
Iteration17	0.261124	0.154381	0.263301	0.216078
Iteration18	0.233099	0.118504	0.179222	0.153809
Iteration19	0.113196	0.152029	0.176265	0.239684
Iteration20	0.138203	0.240727	0.168598	0.139266
Iteration21	0.144156	0.226056	0.161722	0.220479
Iteration22	0.234399	0.249942	0.222417	0.192806
Iteration23	0.205357	0.186668	0.160109	0.237574
Iteration24	0.221804	0.208838	0.241338	0.16431
Iteration25	0.193109	0.220883	0.194805	0.186925
Iteration26	0.23981	0.159168	0.167031	0.199186
Iteration27	0.186067	0.194262	0.199691	0.147148
Iteration28	0.126005	0.14045	0.215155	0.246664
Iteration29	0.175295	0.241338	0.112411	0.226696
Iteration30	0.207849	0.21471	0.141157	0.268308
Iteration31	0.19275	0.199667	0.233353	0.201217
Iteration32	0.181755	0.141709	0.240727	0.130952
Iteration33	0.182815	0.162004	0.103381	0.196699
Iteration34	0.282341	0.168598	0.224089	0.224549
Iteration35	0.188611	0.236926	0.126282	0.181755
Iteration36	0.231015	0.206996	0.234399	0.182121
Iteration37	0.190544	0.218341	0.191894	0.155387
Iteration38	0.224089	0.236838	0.1506	0.226696
Iteration39	0.241259	0.208745	0.13937	0.197436
Iteration40	0.191062	0.141581	0.172348	0.266137
Iteration41	0.152708	0.251207	0.0890871	0.247498
Iteration42	0.211577	0.137562	0.164792	0.18835
Iteration43	0.211979	0.236903	0.189388	0.236009
Iteration44	0.255663	0.17046	0.228896	0.214293
Iteration45	0.108771	0.253901	0.280454	0.214293
Iteration46	0.223612	0.214366	0.299852	0.145359
Iteration47	0.220238	0.126923	0.0665535	0.208738
Iteration48	0.204813	0.255663	0.146518	0.286518
Iteration49	0.163126	0.186925	0.174198	0.234818
Iteration50	0.118949	0.224089	0.205357	0.257884
Iteration51	0.182121	0.123675	0.223036	0.190865
Iteration52	0.239524	0.191062	0.207908	0.205357
Iteration53	0.211577	0.141061	0.128618	0.16431
Iteration54	0.216473	0.266551	0.232776	0.197436
Iteration55	0.211249	0.137253	0.124642	0.282868
Iteration56	0.231015	0.169712	0.138203	0.15531
Iteration57	0.161005	0.0956385	0.0893885	0.149871
Iteration58	0.253901	0.247112	0.118504	0.284283
Iteration59	0.222417	0.216661	0.222059	0.21393
Iteration60	0.208838	0.156603	0.119195	0.147148
Iteration61	0.145958	0.257301	0.274591	0.267725
Iteration62	0.164857	0.143289	0.129724	0.207911
Iteration63	0.276633	0.264134	0.247623	0.284691
Iteration64	0.102142	0.231015	0.256125	0.190417
Iteration65	0.15349	0.257628	0.124642	0.251791
Iteration66	0.218055	0.243862	0.113351	0.213871
Iteration67	0.0949616	0.220207	0.260481	0.16674
Iteration68	0.250936	0.160277	0.157238	0.197032
Iteration69	0.265945	0.0632427	0.232818	0.241319
Iteration70	0.164555	0.259888	0.142353	0.222417
Iteration71	0.224686	0.226661	0.161005	0.265098
Iteration72	0.218055	0.275721	0.217674	0.150719
Iteration73	0.187953	0.235766	0.175593	0.202307
Iteration74	0.249942	0.235759	0.171381	0.224365
Iteration75	0.265927	0.0956535	0.26222	0.208209
Iteration76	0.291663	0.199691	0.215155	0.201501
Iteration77	0.284526	0.197436	0.313777	0.183997
Iteration78	0.218076	0.259724	0.088651	0.116071
Iteration79	0.235119	0.168351	0.152522	0.173234
Iteration80	0.207908	0.237702	0.184037	0.243239
Iteration81	0.263811	0.165984	0.257884	0.152617
Iteration82	0.245231	0.13635	0.189388	0.164857
Iteration83	0.210272	0.23981	0.244101	0.162004
Iteration84	0.198362	0.250936	0.110181	0.267813
Iteration85	0.205595	0.224549	0.2968	0.218269
Iteration86	0.19692	0.177954	0.197603	0.247498
Iteration87	0.253015	0.205677	0.202348	0.196857
Iteration88	0.219453	0.169656	0.187337	0.194703
Iteration89	0.218055	0.221559	0.179939	0.258828
Iteration90	0.185404	0.195858	0.14847	0.251436
Iteration91	0.213811	0.286518	0.214293	0.194441
Iteration92	0.197032	0.20751	0.297924	0.233843
Iteration93	0.264881	0.206273	0.209261	0.211068
Iteration94	0.192535	0.197032	0.24537	0.2968
Iteration95	0.11061	0.248439	0.185524	0.190983
Iteration96	0.203865	0.171381	0.217674	0.266551
Iteration97	0.20133	0.228286	0.257628	0.14847
Iteration98	0.216661	0.205075	0.275721	0.209449
Iteration99	0.193175	0.185524	0.185524	0.131482
Iteration100	0.105961	0.194441	0.235751	0.19692
Mean:	0.204467	0.197903	0.190118	0.206625
Test set:	0.236722	0.246754	0.235259	0.235259

## Sheet: endpointH
	N=2	N=3	N=4	N=Dynamic
Iteration1	0.569702	0.57249	0.451705	0.63458
Iteration2	0.619656	0.549009	0.392725	0.561648
Iteration3	0.582929	0.601412	0.53451	0.549713
Iteration4	0.589643	0.50851	0.596497	0.580085
Iteration5	0.518923	0.482168	0.49968	0.613438
Iteration6	0.587066	0.596387	0.470322	0.609495
Iteration7	0.602365	0.496442	0.482168	0.604205
Iteration8	0.614074	0.482997	0.545008	0.541956
Iteration9	0.55798	0.550159	0.507039	0.569972
Iteration10	0.559323	0.471701	0.452188	0.579478
Iteration11	0.573418	0.485976	0.492573	0.597707
Iteration12	0.453296	0.610845	0.613461	0.551852
Iteration13	0.552511	0.541803	0.51699	0.505396
Iteration14	0.594815	0.578879	0.599428	0.542502
Iteration15	0.64909	0.528207	0.409933	0.503828
Iteration16	0.532596	0.57721	0.483908	0.619493
Iteration17	0.506582	0.573325	0.546197	0.516177
Iteration18	0.63164	0.632165	0.445562	0.619656
Iteration19	0.490724	0.521179	0.459482	0.628665
Iteration20	0.625682	0.628707	0.44592	0.55798
Iteration21	0.658705	0.604939	0.524919	0.62869
Iteration22	0.66736	0.606252	0.442266	0.561532
Iteration23	0.53126	0.508859	0.560299	0.655307
Iteration24	0.546427	0.41924	0.538071	0.550162
Iteration25	0.599593	0.61587	0.581858	0.570329
Iteration26	0.629591	0.567962	0.531837	0.588061
Iteration27	0.639482	0.402959	0.468577	0.617426
Iteration28	0.462419	0.626066	0.467556	0.590363
Iteration29	0.583248	0.5093	0.537779	0.445356
Iteration30	0.633166	0.558032	0.523035	0.627896
Iteration31	0.618035	0.53647	0.474716	0.573577
Iteration32	0.601059	0.51779	0.493191	0.59732
Iteration33	0.617989	0.664028	0.493492	0.578606
Iteration34	0.545174	0.534213	0.530856	0.540084
Iteration35	0.656468	0.57268	0.494067	0.571875
Iteration36	0.593632	0.535376	0.565494	0.617519
Iteration37	0.558611	0.44491	0.53451	0.54948
Iteration38	0.554019	0.547661	0.601255	0.584053
Iteration39	0.694371	0.478142	0.483294	0.512702
Iteration40	0.605516	0.641371	0.420767	0.562755
Iteration41	0.577072	0.622734	0.435245	0.667808
Iteration42	0.475707	0.588588	0.484729	0.568719
Iteration43	0.637954	0.522327	0.462125	0.549511
Iteration44	0.624745	0.615793	0.522251	0.603261
Iteration45	0.539998	0.571374	0.516062	0.523635
Iteration46	0.616907	0.675136	0.482199	0.60167
Iteration47	0.541629	0.487239	0.56429	0.586264
Iteration48	0.579308	0.604904	0.552918	0.508132
Iteration49	0.538174	0.540427	0.575516	0.57319
Iteration50	0.604842	0.532596	0.502798	0.550613
Iteration51	0.584099	0.448566	0.431041	0.539998
Iteration52	0.545591	0.465116	0.469158	0.589671
Iteration53	0.606892	0.546282	0.460637	0.515202
Iteration54	0.48009	0.612498	0.44248	0.633362
Iteration55	0.598979	0.559158	0.542782	0.635521
Iteration56	0.577895	0.526288	0.452782	0.612293
Iteration57	0.600155	0.595229	0.530182	0.533876
Iteration58	0.627339	0.543841	0.490735	0.645128
Iteration59	0.51779	0.532634	0.50308	0.592312
Iteration60	0.610112	0.526935	0.525713	0.565902
Iteration61	0.58034	0.589521	0.560237	0.570419
Iteration62	0.613782	0.615713	0.526997	0.573248
Iteration63	0.59034	0.425058	0.45628	0.562496
Iteration64	0.587966	0.559671	0.516355	0.630975
Iteration65	0.533797	0.583296	0.432005	0.584053
Iteration66	0.533797	0.52291	0.578176	0.616319
Iteration67	0.612828	0.535333	0.554643	0.594219
Iteration68	0.58065	0.487974	0.591742	0.620062
Iteration69	0.645255	0.592072	0.452188	0.59034
Iteration70	0.636288	0.564213	0.473005	0.513829
Iteration71	0.612833	0.614605	0.533578	0.557029
Iteration72	0.589521	0.600409	0.483835	0.612293
Iteration73	0.584612	0.460768	0.524563	0.585132
Iteration74	0.491949	0.468791	0.548705	0.516226
Iteration75	0.564819	0.575621	0.485354	0.537667
Iteration76	0.611269	0.473964	0.590468	0.499861
Iteration77	0.583102	0.561238	0.487329	0.608531
Iteration78	0.579139	0.493904	0.365179	0.610859
Iteration79	0.611133	0.532509	0.515109	0.51985
Iteration80	0.489459	0.52291	0.561915	0.554124
Iteration81	0.633121	0.581249	0.516631	0.545766
Iteration82	0.533837	0.629406	0.495506	0.582381
Iteration83	0.654744	0.594186	0.503221	0.620215
Iteration84	0.549353	0.528112	0.574798	0.522241
Iteration85	0.636661	0.526432	0.54668	0.568781
Iteration86	0.585083	0.587066	0.559687	0.66832
Iteration87	0.585211	0.478388	0.548484	0.512264
Iteration88	0.529107	0.572726	0.491426	0.592418
Iteration89	0.611169	0.534795	0.54726	0.561941
Iteration90	0.547544	0.594186	0.437081	0.578441
Iteration91	0.605632	0.58065	0.491843	0.548973
Iteration92	0.614808	0.553066	0.573279	0.516437
Iteration93	0.542438	0.581748	0.604565	0.510311
Iteration94	0.523447	0.50042	0.47829	0.580044
Iteration95	0.64117	0.588348	0.540559	0.596497
Iteration96	0.62183	0.485056	0.554975	0.552599
Iteration97	0.55798	0.55757	0.386574	0.564932
Iteration98	0.650934	0.511031	0.452636	0.646467
Iteration99	0.661105	0.555334	0.443634	0.553473
Iteration100	0.643646	0.568949	0.508428	0.604904
Mean:	0.584551	0.548885	0.506531	0.574919
Test set:	0.708393	0.715409	0.715409	0.708393

## Sheet: endpointI
	N=2	N=3	N=4	N=Dynamic
Iteration1	-0.0155795	-0.018289	0.0360375	0.0630666
Iteration2	0.0436028	0.020874	0.0314101	-0.0466834
Iteration3	0.0567429	0.0683413	0.0258591	0.0427088
Iteration4	0.126126	0.0729732	0.0291096	0.0838525
Iteration5	0.0883914	0.00867133	0.0331572	0.0917722
Iteration6	0.0309359	0.0464181	0.0658232	0.0670192
Iteration7	0.0185659	0.0454939	0.0313431	0.0674501
Iteration8	0.121003	0.0927689	0.0310733	0.0283722
Iteration9	0.0837125	-0.0284635	0.0478608	0.0482399
Iteration10	0.00164051	-0.00750018	0.0300432	0.0752963
Iteration11	0.105115	0.0430194	-0.029064	0.0335925
Iteration12	0.0385015	0.0093906	0.0522953	0.0918699
Iteration13	0.0621051	0.12444	0.0666445	0.101478
Iteration14	0.0227363	0.0423887	0.0496074	0.0552307
Iteration15	0.0133816	0.0560583	0.0452459	0.0115209
Iteration16	0.0565945	0.0448808	0.00867502	0.0375882
Iteration17	0.0412605	0.0770085	-0.0157975	0.1005
Iteration18	0.0499085	-0.00117332	0.0733656	0.0169689
Iteration19	0.0623291	0.0933333	0.00994834	0.0750433
Iteration20	0.0754844	0.023512	0.0541135	0.0109675
Iteration21	0.0632828	0.0282941	0.00140661	0.0216786
Iteration22	0.0568646	0.05537	-0.0167984	0.0165351
Iteration23	0.049312	0.0499218	0.00399298	0.081847
Iteration24	0.0730619	0.0406241	0.0232176	0.0124641
Iteration25	0.0540065	0.105274	0.067514	0.114205
Iteration26	0.0565757	0.0737385	0.0172238	0.0579507
Iteration27	0.0381147	0.0302323	0.0140828	0.0476496
Iteration28	0.035537	0.00853523	0.0454096	0.0880733
Iteration29	0.0432402	0.043534	0.0410277	0.00808161
Iteration30	0.0977944	0.0386752	0.0191391	0.0107105
Iteration31	0.0571432	0.00750779	0.0584048	0.0474896
Iteration32	0.00585937	0.0750937	0.0581132	0.0380421
Iteration33	0.0307058	-0.00681956	0.0570177	0.0123134
Iteration34	0.0107822	0.0817667	0.0292569	0.0286803
Iteration35	0.0590863	0.00261812	0.0161624	0.0607455
Iteration36	0.0620249	0.05287	-0.00728328	0.0154027
Iteration37	0.0686929	0.0793919	0.006383	0.0861778
Iteration38	0.0303037	0.0299512	-0.00213179	0.013975
Iteration39	0.0479157	0.133456	0.0401999	0.0207784
Iteration40	0.0439228	0.048608	-0.00165485	0.0656504
Iteration41	0.0324625	0.0378483	0.0329176	-0.000493639
Iteration42	0.101108	-0.00588191	0.0541369	-0.0569275
Iteration43	0.0501138	0.0274978	0.0505275	0.0468268
Iteration44	0.0194733	0.00961469	-0.0255577	0.0654363
Iteration45	0.0705506	0.00703341	-0.0493525	0.0726966
Iteration46	0.0998245	-0.0100222	0.00539041	0.0399506
Iteration47	0.0508567	0.0308431	0.0733544	0.0447288
Iteration48	-0.00611215	0.027662	0.0757204	0.0526786
Iteration49	0.0822624	0.082789	0.00492532	0.0455509
Iteration50	0.0218627	0.0877735	0.06062	-0.0321429
Iteration51	0.118028	0.0478357	0.0378453	0.00849791
Iteration52	0.0295476	0.0429206	0.0570354	0.0343972
Iteration53	0.0660341	0.054561	-0.00633163	-0.00168627
Iteration54	0.0974886	0.0300049	0.0349841	0.0613451
Iteration55	0.0628092	0.0286482	-0.0115265	0.0747923
Iteration56	0.0537137	0.0699155	0.018064	0.025504
Iteration57	0.10851	0.0556005	0.0576562	0.0382421
Iteration58	-0.0014144	-0.0114847	0.0667933	0.0528571
Iteration59	0.0471991	0.0443818	-0.00400417	0.0440475
Iteration60	0.0266379	0.0988669	0.0467703	0.0593646
Iteration61	0.0565049	0.0340002	0.0331572	0.0857534
Iteration62	0.0220348	0.0352198	-0.0274252	0.055585
Iteration63	0.0405616	0.0391651	0.0140625	0.0548864
Iteration64	0.0526398	0.0705035	0.0830921	0.0549773
Iteration65	-0.0277464	0.036758	0.0235889	0.00260402
Iteration66	0.0487474	0.0138297	0.0361248	0.0543052
Iteration67	0.0440615	0.0189834	0.0754494	0.0465723
Iteration68	0.0804506	0.0382807	0.0321592	0.0819763
Iteration69	0.0692557	-0.0528284	0.0448808	0.0609524
Iteration70	0.0828818	0.000469375	0.024025	0.0361799
Iteration71	0.0937652	0.0364435	0.00331237	0.0509515
Iteration72	0.0216739	0.0937817	-0.00283131	0.0911585
Iteration73	0.0693703	0.0184398	0.00308682	-0.00282189
Iteration74	0.0661303	0.065	0.0300819	0.0457642
Iteration75	0.0565049	-0.0126555	0.0575535	0.0307748
Iteration76	0.0207984	0.0140648	0.0262482	0.0510826
Iteration77	0.024378	0.0291595	0.0795763	0.0308431
Iteration78	0.0462775	0.0171308	0.0232176	0.0680002
Iteration79	0.0684623	-0.0138813	0.0860981	0.0310755
Iteration80	0.111985	0.0464955	0.0148546	0.0335925
Iteration81	0.0859048	0.0577187	0.0245495	0.0757723
Iteration82	0.0448808	0.0881426	-0.0035408	0.00670854
Iteration83	0.00823612	0.0709074	0.0684623	0.01774
Iteration84	0.0257821	0.0249401	0.0166004	0.0613031
Iteration85	0.0586047	0.0726966	0.0794088	0.0572827
Iteration86	0.0274252	0.0249824	0.0457642	0.0899365
Iteration87	0.049474	-0.0119523	-0.0138813	0.0781804
Iteration88	0.0618268	0.0382193	-0.000470239	0.0823886
Iteration89	0.061954	0.0677001	0.0408879	0.0172454
Iteration90	0.026823	0.0925196	0.0994556	0.0382331
Iteration91	0.0832896	0.00680525	-0.0282381	0.0467604
Iteration92	0.0561762	0.0778251	0.0538833	0.00712344
Iteration93	0.0520761	0.0278773	0.0404605	-0.0226777
Iteration94	0.024025	0.0479157	0.0157275	0.0675333
Iteration95	0.0459811	0.0211755	0.0146155	0.00650417
Iteration96	0.049312	0.0676726	0.0374468	0.0427022
Iteration97	0.0583571	0.0720281	0.0669159	0.0555574
Iteration98	0.0289023	0.0223108	0.00492532	0.0494726
Iteration99	0.0551125	-0.014646	0.00961469	0.0475562
Iteration100	0.0104546	0.038436	0.0718736	0.0260531
Mean:	0.0516108	0.0397083	0.0303218	0.0439556
Test sets:	0.0913283	0.030635	-0.0655543	-0.0655543
