# Supplementary material for: The top-scoring ‘N’ algorithm: a generalized relative expression classification method from small numbers of biomolecules
Source: BMC Bioinformatics. 2012 Sep 11;13:227. doi: 10.1186/1471-2105-13-227 (PMC3663421; doi:10.1186/1471-2105-13-227)
Supplement: Additional file 5 — Raw data for ΔMCC values over a range of input feature sizes referenced in Figure S6. [file 1471-2105-13-227-S5.xls]

## Sheet: TSN deltaMCC - Input Size Range
Dynamic N
	[16, 10, 9]	[50,21,15]	[100,32,20]	[500,92,43]	[1000,146,61]	[5000,425,132]	[10000,670,188]
endpointA	0.232981	0.304935	0.446993	0.561135	0.483925	0.400664	0.574295
endpointB	0.210841	0.134155	0.208554	0.166244	0.264331	0.161658	0.281962
endpointC	0.0244097	-0.00945509	0.0109844	-0.0176514	-0.0542091	-0.0133594	-0.0521252
endpointD	-0.0358417	-0.152343	0.0357564	0.0879345	0.0948421	0.100994	-0.0218707
endpointE	0.0150266	-0.00497949	0.0497126	0.0443949	0.00293453	-0.041075	-0.0185554
endpointF	0.00476995	-0.00540541	-0.0368172	-0.0746193	0.0500909	-0.0295921	0.0511479
endpointG	-0.0269184	0.0533765	0.0490948	-0.0373618	0.0878278	0.102743	0.0958542
endpointH	-0.154983	-0.055508	-0.16019	-0.20507	-0.203686	-0.0696882	-0.0878894
ABS(endpointA)	0.232981	0.304935	0.446993	0.561135	0.483925	0.400664	0.574295
ABS(endpointB)	0.210841	0.134155	0.208554	0.166244	0.264331	0.161658	0.281962
ABS(endpointC)	0.0244097	0.00945509	0.0109844	0.0176514	0.0542091	0.0133594	0.0521252
ABS(endpointD)	0.0358417	0.152343	0.0357564	0.0879345	0.0948421	0.100994	0.0218707
ABS(endpointE)	0.0150266	0.00497949	0.0497126	0.0443949	0.00293453	0.041075	0.0185554
ABS(endpointF)	0.00476995	0.00540541	0.0368172	0.0746193	0.0500909	0.0295921	0.0511479
ABS(endpointG)	0.0269184	0.0533765	0.0490948	0.0373618	0.0878278	0.102743	0.0958542
ABS(endpointH)	0.154983	0.055508	0.16019	0.20507	0.203686	0.0696882	0.0878894
Mean	0.0882214	0.0900196	0.124763	0.149301	0.155231	0.114972	0.147962
N=2
	[16]	[50]	[100]	[500]	[1000]	[5000]	[10000]
endpointA	0.311711	0.288089	0.545635	0.567483	0.603296	0.685028	0.546622
endpointB	0.139132	0.255469	0.226859	0.181963	0.189951	0.184924	0.18492
endpointC	0.00243529	0.0150573	0.0951603	0.0582933	0.0351132	0.0548159	0.107048
endpointD	0.00670437	0.213636	0.221672	0.226869	0.169495	0.120103	0.159033
endpointE	0.0525209	0.00617845	0.071833	0.098134	0.0930539	0.0934986	0.0717475
endpointF	0.0623494	0.0286574	0.0125245	-0.0581573	-0.0778107	-0.00530479	-0.0256536
endpointG	-0.0670752	0.0331447	0.0861087	0.00822982	0.124183	0.0887833	0.0848632
endpointH	-0.14275	-0.10598	-0.157217	-0.23207	-0.225052	-0.139184	-0.223456
ABS(endpointA)	0.311711	0.288089	0.545635	0.567483	0.603296	0.685028	0.546622
ABS(endpointB)	0.139132	0.255469	0.226859	0.181963	0.189951	0.184924	0.18492
ABS(endpointC)	0.00243529	0.0150573	0.0951603	0.0582933	0.0351132	0.0548159	0.107048
ABS(endpointD)	0.00670437	0.213636	0.221672	0.226869	0.169495	0.120103	0.159033
ABS(endpointE)	0.0525209	0.00617845	0.071833	0.098134	0.0930539	0.0934986	0.0717475
ABS(endpointF)	0.0623494	0.0286574	0.0125245	0.0581573	0.0778107	0.00530479	0.0256536
ABS(endpointG)	0.0670752	0.0331447	0.0861087	0.00822982	0.124183	0.0887833	0.0848632
ABS(endpointH)	0.14275	0.10598	0.157217	0.23207	0.225052	0.139184	0.223456
Mean	0.0980847	0.118276	0.177126	0.1789	0.189744	0.171455	0.175418
N=3
	[10]	[21]	[32]	[92]	[146]	[425]	[670]
endpointA	0.352946	0.332899	0.386095	0.524889	0.425116	0.627389	0.533176
endpointB	0.171099	0.164703	0.266856	0.147827	0.174412	0.11188	0.158268
endpointC	0.015333	0.0281821	0.0246842	0.0153614	0.0238225	0.004019	-0.0215463
endpointD	0.0410201	-0.0293924	0.0447365	-0.0621914	0.0549619	-0.019675	-0.0632691
endpointE	0.201226	-0.0256379	-0.0363611	-0.00635985	0.0757885	0.0220965	0.0604705
endpointF	0.0135653	-0.025469	-0.0983231	-0.0123265	0.00871191	-0.0248353	-0.0075288
endpointG	-0.0301787	0.0493314	0.049991	-0.0831738	0.0141691	0.0709748	0.0659058
endpointH	-0.14864	-0.0540994	-0.140884	-0.223583	-0.220639	-0.0585764	-0.19039
ABS(endpointA)	0.352946	0.332899	0.386095	0.524889	0.425116	0.627389	0.533176
ABS(endpointB)	0.171099	0.164703	0.266856	0.147827	0.174412	0.11188	0.158268
ABS(endpointC)	0.015333	0.0281821	0.0246842	0.0153614	0.0238225	0.004019	0.0215463
ABS(endpointD)	0.0410201	0.0293924	0.0447365	0.0621914	0.0549619	0.019675	0.0632691
ABS(endpointE)	0.201226	0.0256379	0.0363611	0.00635985	0.0757885	0.0220965	0.0604705
ABS(endpointF)	0.0135653	0.025469	0.0983231	0.0123265	0.00871191	0.0248353	0.0075288
ABS(endpointG)	0.0301787	0.0493314	0.049991	0.0831738	0.0141691	0.0709748	0.0659058
ABS(endpointH)	0.14864	0.0540994	0.140884	0.223583	0.220639	0.0585764	0.19039
Mean	0.121751	0.0887142	0.130991	0.134464	0.124703	0.117431	0.137569
N=4
	[9]	[15]	[20]	[43]	[61]	[132]	[188]
endpointA	0.227531	0.33074	0.446993	0.360519	0.483102	0.276408	0.574896
endpointB	0.265385	0.121659	0.198595	0.166244	0.251634	0.154885	0.323675
endpointC	0.0553846	-0.0609355	-0.00244091	-0.0176514	-0.0634728	0.0601851	-0.0765859
endpointD	-0.0802526	-0.136237	0.0438547	0.0990757	0.127054	0.123809	0.111376
endpointE	0.0739037	0.0501847	0.0670044	-0.00433832	0.0244984	0.0109408	0.021735
endpointF	-0.0125624	-0.0326189	-0.0318178	-0.0360148	0.0206151	0.100585	0.0933857
endpointG	-0.0446429	0.0650445	0.0718989	0.0756464	-0.0221946	0.0500717	-0.0579641
endpointH	-0.226908	-0.0617601	-0.15501	-0.20507	-0.203686	-0.0483327	-0.186241
ABS(endpointA)	0.227531	0.33074	0.446993	0.360519	0.483102	0.276408	0.574896
ABS(endpointB)	0.265385	0.121659	0.198595	0.166244	0.251634	0.154885	0.323675
ABS(endpointC)	0.0553846	0.0609355	0.00244091	0.0176514	0.0634728	0.0601851	0.0765859
ABS(endpointD)	0.0802526	0.136237	0.0438547	0.0990757	0.127054	0.123809	0.111376
ABS(endpointE)	0.0739037	0.0501847	0.0670044	0.00433832	0.0244984	0.0109408	0.021735
ABS(endpointF)	0.0125624	0.0326189	0.0318178	0.0360148	0.0206151	0.100585	0.0933857
ABS(endpointG)	0.0446429	0.0650445	0.0718989	0.0756464	0.0221946	0.0500717	0.0579641
ABS(endpointH)	0.226908	0.0617601	0.15501	0.20507	0.203686	0.0483327	0.186241
Mean	0.123321	0.107397	0.127202	0.12057	0.149532	0.103152	0.180732
